# Supplementary material for: Investigating the impact of metabolic syndrome traits on telomere length: a Mendelian randomization study
Source: Obesity (Silver Spring). 2023 Jul 6;31(8):2189–98. doi: 10.1002/oby.23810 (PMC10658743; doi:10.1002/oby.23810)
Supplement: Supplementary file 2 — TABLE S1. GWAS summary statistics used in Mendelian randomization study. TABLE S2. Over‐representation of genes mapped to GWAS loci for BMI within sets of genes mapped to loci for other GWAS catalogue traits in FUMA (https://fuma.ctglab.nl). TABLE S3. Over‐representation of genes mapped to GWAS loci for LDL‐C within sets of genes mapped to loci for other GWAS catalogue traits in FUMA (https://fuma.ctglab.nl). TABLE S4. Mendelian randomization estimates of effects of anthropometric, blood pressure, and metabolic traits on leukocyte telomere length (ieu‐b‐4879, sex‐combined). TABLE S5. MR estimates of effects of additional obesity measures on leukocyte telomere length (ieu‐b‐4879, sex‐combined population). TABLE S6. MR estimates of effects of anthropometric, blood pressure, and metabolic measures and leukocyte telomere length in women and men. TABLE S7. Two‐sample MR estimates of associations of BMI and body fat percentage with leukocyte telomere length in the ENGAGE cohort (“ENGAGE_telo_overall_finalrelease.txt”, Codd et al. 2013; PMID: 23535734). TABLE S8. (A) Bias and type 1 error rate for Mendelian randomization from sample overlap in exposure and outcome GWAS. (B) MRlap results. TABLE S9. Mendelian randomization estimates of effects of leukocyte telomere length (ieu‐b‐4879, sex‐combined) on anthropometric, blood pressure, and metabolic traits. TABLE S10. MR estimates of effects of potential mediators on leukocyte telomere length (ieu‐b‐4879, sex‐combined). TABLE S11. Results of multivariate MR analyses to determine whether the effects of omega‐6 fatty acids and linoleic acid on leukocyte telomere length (sex‐combined) are independent of other polyunsaturated fatty acids. TABLE S12. MR estimates of effects of BMI, and LDL‐C on potential mediators (sex‐combined populations). TABLE S13. MR estimates of effects of additional C‐reactive protein, Fatty acid and educational attainment measures on leukocyte telomere length using non‐overlapping GWAS datasets. TABLE S14. [file OBY-31-2189-s001.xlsx]

## Sheet: ST1_GWAS
Table S1. GWAS summary statistics used in Mendelian randomization study
Trait	Sex	Sample size	n instruments	GWAS study	Consortium	Source of exposure instruments*	Database	mean F-statistics
leukocyte telomere length	sex-combined	472174	154	Codd et al. 2021 (PMID: 34611362); ieu-b-4879	UKBB		https://gwas.mrcieu.ac.uk/datasets/	115.7
	women	241110	94	UKBB	UKBB			92.6
	men	203071	73	UKBB	UKBB			87.3
leukocyte telomere length	sex-combined	37684	7	Codd et al. 2013 (PMID: 23535734)	ENGAGE		https://downloads.lcbru.le.ac.uk/engage	61
BMI	sex-combined	681275	507	Yengo et al. 2018 (PMID: 30124842); ieu-b-40	GIANT, UKBB		https://gwas.mrcieu.ac.uk/datasets/	72.8
	women	434794	188	Pulit et al. 2019 (PMID: 30239722); GCST009003	GIANT, UKBB	https://github.com/lindgrengroup/fatdistnGWAS	https://www.ebi.ac.uk/gwas	70.7
	men	374756	153	Pulit et al. 2019 (PMID: 30239722); GCST009001	GIANT, UKBB	https://github.com/lindgrengroup/fatdistnGWAS	https://www.ebi.ac.uk/gwas	73
WHRadjBMI	sex-combined	694649	215	Pulit et al. 2019 (PMID: 30239722); GCST008999	GIANT, UKBB	https://github.com/lindgrengroup/fatdistnGWAS	https://www.ebi.ac.uk/gwas	96.1
	women	379501	190	Pulit et al. 2019 (PMID: 30239722); GCST008994	GIANT, UKBB	https://github.com/lindgrengroup/fatdistnGWAS	https://www.ebi.ac.uk/gwas	99.6
	men	315284	76	Pulit et al. 2019 (PMID: 30239722); GCST008995	GIANT, UKBB	https://github.com/lindgrengroup/fatdistnGWAS	https://www.ebi.ac.uk/gwas	62.5
BMI	sex-combined	322154	69	Locke et al. 2015 (PMID: 25673413); ieu-a-835	GIANT		https://gwas.mrcieu.ac.uk/datasets/	66.8
BMI	sex-combined	322154	254**	Locke et al. 2015 (PMID: 25673413); ieu-a-835	GIANT		https://gwas.mrcieu.ac.uk/datasets/	27.9
BMI	sex-combined	215734	315/48***	Huang et al. 2022 (PMID: 36581621)	MVP	PMID: 36581621, Supplementary data 1		27.8/58.2
Fasting glucose	sex-combined	151188	34	Lagou et al. 2021 (PMID: 33402679)	MAGIC	PMID: 33402679, Supplementary data 2	https://magicinvestigators.org/ downloads/	128.9
	women	73089	18	Lagou et al. 2021 (PMID: 33402679)	MAGIC	PMID: 33402679, Supplementary data 2	https://magicinvestigators.org/ downloads/	105.4
	men	67506	13	Lagou et al. 2021 (PMID: 33402679)	MAGIC	PMID: 33402679, Supplementary data 2	https://magicinvestigators.org/ downloads/	119.2
Fasting insulin	sex-combined	105056	17	Lagou et al. 2021 (PMID: 33402679)	MAGIC	PMID: 33402679, Supplementary data 3	https://magicinvestigators.org/ downloads/	34.1
	women	50404	12	Lagou et al. 2021 (PMID: 33402679)	MAGIC	PMID: 33402679, Supplementary data 3	https://magicinvestigators.org/ downloads/	21.3
	men	47806	14	Lagou et al. 2021 (PMID: 33402679)	MAGIC	PMID: 33402679, Supplementary data 3	https://magicinvestigators.org/ downloads/	21
b Triglycerides	Sex-combined	177861	55	Willer et al. 2013 (PMID: 24097068); ieu-a-302; GCST002216	GLGC		https://gwas.mrcieu.ac.uk/datasets/	169.6
b HDL cholesterol	Sex-combined	187167	89	Willer et al. 2013 (PMID: 24097068); ieu-a-299; GCST002223	GLGC		https://gwas.mrcieu.ac.uk/datasets/	154.5
b LDL cholesterol	Sex-combined	173082	81	Willer et al. 2013 (PMID: 24097068); ieu-a-300; GCST002222	GLGC		https://gwas.mrcieu.ac.uk/datasets/	119.8
SBP (adjBMI)	Sex-combined	757601	461	Evangelou et al. 2018 (PMID: 30224653); ieu-b-38	UKBB+ICBP		https://gwas.mrcieu.ac.uk/datasets/	74.6
DBP (adjBMI)	Sex-combined	757601	460	Evangelou et al. 2018 (PMID: 30224653); ieu-b-39	UKBB+ICBP		https://gwas.mrcieu.ac.uk/datasets/	79
SBP	Sex-combined	436419	244	Ben Elsworth; ukb-b-20175	MRC-IEU, UKBB		https://gwas.mrcieu.ac.uk/datasets/	56
DBP	Sex-combined	436424	263	Ben Elsworth; ukb-b-7992	MRC-IEU, UKBB		https://gwas.mrcieu.ac.uk/datasets/	57.4
Triglycerides	women	228297	181	UKBB	UKBB			127.2
	men	194215	126	UKBB	UKBB			147.3
HDL cholesterol	women	207556	192	UKBB	UKBB			131.1
	men	179466	157	UKBB	UKBB			131.1
LDL cholesterol	women	228051	201	UKBB	UKBB			159.5
	men	194014	146	UKBB	UKBB			180.9
SBP	women	217950	201	UKBB	UKBB			55.2
	men	186240	115	UKBB	UKBB			49.9
DBP	women	217956	201	UKBB	UKBB			55.6
	men	186246	116	UKBB	UKBB			51.5
MetS	sex-combined	291107	66	Lind (2019) (PMID:31589552); GCST009602	UKBB	PMID:31589552, Table 2	https://www.ebi.ac.uk/gwas	90.9
log hsCRP	sex-combined	436397	260	UKBB	UKBB			111.7
C-reactive protein	sex-combined	204402	57	Ligthart et al 2018 (PMID: 30388399); ieu-b-35	CHARGE+CIWG		https://gwas.mrcieu.ac.uk/datasets/	176.4
Omega-6	sex-combined	114999	63	Borges et al. 2022 (PMID: 35692035); met-d-Omega_6	UKBB		https://gwas.mrcieu.ac.uk/datasets/	115.7
Omega-3	sex-combined	114999	52	Borges et al. 2022 (PMID: 35692035); met-d-Omega_3	UKBB		https://gwas.mrcieu.ac.uk/datasets/	234.1
Linoleic Acid	sex-combined	114999	57	Borges et al. 2022 (PMID: 35692035); met-d-LA	UKBB		https://gwas.mrcieu.ac.uk/datasets/	118.2
Total FA	sex-combined	114999	64	Borges et al. 2022 (PMID: 35692035); met-d-Total_FA	UKBB		https://gwas.mrcieu.ac.uk/datasets/	123
PUFA	sex-combined	114999	66	Borges et al. 2022 (PMID: 35692035); met-d-PUFA	UKBB		https://gwas.mrcieu.ac.uk/datasets/	128.6
Omega-6	sex-combined	13506	13	Kettunen et al. 2016 (PMID: 27005778); met-c-856	NA		https://gwas.mrcieu.ac.uk/datasets/	55.4
Linoleic Acid	sex-combined	13527	16	Kettunen et al. 2016 (PMID: 27005778); met-c-893	NA		https://gwas.mrcieu.ac.uk/datasets/	61.4
Body fat percentage	sex-combined	454633	395	Elsworth et al. 2018; ukb-b-8909	MRC-IEU, UKBB		https://gwas.mrcieu.ac.uk/datasets/	58.3
Years of schooling	sex-combined	766345	317	Lee et al. 2018 (PMID:30038396); ieu-a-1239	SSGAC		https://gwas.mrcieu.ac.uk/datasets/	49
Years of schooling	sex-combined	293723	73	Okbay et al. 2016 (PMID: 27225129); ieu-a-1001	SSGAC		https://gwas.mrcieu.ac.uk/datasets/	38.4
Body fat percentage_FA	sex-combined		36	Martin et al. 2022 (PMID: 35074047); Supplementary file 1d		PMID: 35074047, Supplementary file 1d		65.1
Body fat percentage_UFA	sex-combined		38	Martin et al. 2022 (PMID: 35074047); Supplementary file 1d		PMID: 35074047, Supplementary file 1d		139.7
FADS1	sex-combined	31684	4	Vosa et al. 2021 (PMID: 34475573)	eQTLGen	https://www.eqtlgen.org/	https://www.eqtlgen.org/	515.5
FADS2	sex-combined	31684	6	Vosa et al. 2021 (PMID: 34475573)	eQTLGen	https://www.eqtlgen.org/	https://www.eqtlgen.org/	368.5
FADS3	sex-combined	31684	2	Vosa et al. 2021 (PMID: 34475573)	eQTLGen	https://www.eqtlgen.org/	https://www.eqtlgen.org/	62.6
b GWAS summary statistics were derived from a multi-ancestry study (>95% European participants).
0.00)
** Exposure data was extracted for the 507 BMI exposure instruments from Yengo et al. 2018 (PMID: 30124842, ieu-b-40), then filtered for SNPs with F-stat >10, and further pruned for LD using ld_clump() (LD r2 < 0.001 and genetic distrance of 10Mb).
*** Two sets of BMI instruments were constructed using the Million Veterans Program (MVP) BMI GWAS: one with all independent variants with F-statistics >10 and another with only indpendent variants that had p values < 5x10-8
Abbreviations: Body fat percentage_FA, body fat percentage, favourable adiposity; Body fat percentage_UFA, body fat percentage, unfavourable adiposity; BMI, body mass index; DBP, diastolic blood pressure; FA, fatty acids; HDL, high density lipoprotein; hsCRP, high sensitivity C-reactive protein; LDL, low density lipoprotein; MetS, metabolic syndrome; PUFA, polyunsaturated fatty acids; SBP, systol…

## Sheet: ST2_BMI_GENES2FUNC
Table S2. Over-representation of genes mapped to GWAS loci for BMI within sets of genes mapped to loci for other GWAS catalogue traits in FUMA (https://fuma.ctglab.nl)
Highligted genesets are also identified in literature as mediating links between genetically determined higher BMI and telomere length (Bountziouka et al. 2022, PMID: 35685390; van der Spek et al. 2022, PMID: 34875050)
GeneSet*	N	n	P-value	adjusted P	genes
Body mass index	1358	797	1.77e-291	3.22e-288	ATAD3A, SSU72, C1orf233, MIB2, MMP23B, CDK11B, SLC35E2B, MMP23A, CDK11A, SLC35E2, NADK, GNB1, CALML6, TMEM52, GABRD, RER1, PLCH2, TNFRSF14, FAM213B, MMEL1, TTC34, MASP2, MTOR, LUZP1, ZCCHC17, SERINC2, HCRTR1, PEF1, COL16A1, BAI2, SPOCD1, PTP4A2, KPNA6, MACF1, PRDX1, AKR1A1, NASP, CCDC17, GPBP1L1, TMEM69, IPP, MAST2, PIK3R3, POMGNT1, LURAP1, RAD54L, UQCRH, NSUN4, FAAH, TAL1, AGBL4, ELAVL4, SSBP3, …
Autism spectrum disorder or schizophrenia	563	331	1.9e-118	1.72e-115	SLC45A1, RERE, DPYD, MIR137HG, BRINP2, RNF2, CACNB2, PRKG1, TMEM180, ACTR1A, SUFU, TRIM8, ARL3, SFXN2, WBP1L, CYP17A1, C10orf32, C10orf32-ASMT, AS3MT, CNNM2, NT5C2, PCGF6, USMG5, MIR1307, PDCD11, TCF7L2, CREB3L1, DGKZ, MIR4688, MDK, CHRM4, AMBRA1, HARBI1, ATG13, ARHGAP1, ZNF408, F2, CKAP5, MIR5582, SNORD67, SNORD67, LRP4-AS1, LRP4, C11orf49, ARFGAP2, PACSIN3, DDB2, ACP2, NR1H3, MADD, MYBPC3, YPEL…
Schizophrenia	801	387	6.64e-102	4.02e-99	PLCH2, SLC45A1, RERE, GRIK3, MKNK1, ELAVL4, PDE4B, LRRIQ3, PTBP2, DPYD, MIR137HG, ANP32E, CA14, APH1A, C1orf54, C1orf51, MRPS21, RPRD2, ECM1, BRINP2, SEC16B, RNF2, HHAT, CEP170, SDCCAG8, AKT3, CACNB2, PARD3, PRKG1, NRBF2, JMJD1C, TRIM8, ARL3, SFXN2, WBP1L, CYP17A1, C10orf32, C10orf32-ASMT, AS3MT, CNNM2, NT5C2, PCGF6, USMG5, MIR1307, PDCD11, CALHM2, CALHM3, TCF7L2, ARNTL, NELL1, SYT13, CREB3L1, DG…
Bipolar disorder	653	275	1.09e-56	4.93e-54	PTGFR, ANP32E, CA14, APH1A, C1orf54, C1orf51, HAX1, PMVK, ZBTB7B, DCST2, DCST1, ADAM15, SYT11, RASAL2, RNF2, SLIT1, CELF1, NDUFS3, PTPMT1, KBTBD4, KBTBD4, FAM180B, C1QTNF4, DAGLA, MYRF, MACROD1, EIF1AD, BANF1, CST6, CATSPER1, GAL3ST3, SF3B2, PACS1, KLC2, RAB1B, CNIH2, YIF1A, TMEM151A, CD248, RIN1, BRMS1, B3GNT1, NPAS4, DPP3, BBS1, ZDHHC24, ACTN3, CTSF, RBM14, RBM4B, SPTBN2, C11orf80, RCE1, PC, LR…
Hand grip strength	149	108	1.52e-52	5.51e-50	GIPC2, RNFT1P2, SEC16B, TRMT1L, MLLT10, CRTAC1, FAM178A, GBF1, TCF7L2, BDNF-AS, BDNF, HSD17B12, CELF1, OPCML, IGSF9B, ART4, ERP27, BCDIN3D, LRRC43, KNTC1, CCDC92, UNC79, SEMA6D, ADPGK, HMG20A, RASGRF1, ABHD17C, ADCY9, NPIPB6, ATXN2L, SH2B1, KCTD13, FTO, NFAT5, WWP2, PKD1L3, DHODH, SPPL2C, KANSL1, HOXB3, BPTF, C18orf8, MC4R, JUND, PGPEP1, PVRL2, FAM150B, TMEM18, NCOA1, ADCY3, KCNK3, SLC8A1, LRPPRC…
Intelligence (MTAG)	313	166	4.63e-51	1.4e-48	PEF1, COL16A1, PTGER3, NEGR1, RPL31P12, DPYD, MIR137HG, MYBPHL, PSMA5, ATXN7L2, AMIGO1, JMJD1C, REEP3, NPM3, C10orf76, ELOVL3, PITX3, GBF1, NAALAD2, RP11-386G11.5, KMT2D, SUOX, IKZF4, IFT81, PITPNM2, MPHOSPH9, CDK2AP1, OLFM4, PCDH17, RNA5SP30, PRKD1, AKAP6, KCNH5, TRMT61A, DMXL2, SCG3, TMOD2, PTPLAD1, DENND4A, LINGO1, EFTUD1, RBFOX1, TNRC6A, SBK1, CLN3, CLN3, IL27, NUPR1, CCDC101, SULT1A1, NPIPB8…
Body fat distribution (trunk fat ratio)	238	139	1.22e-49	3.17e-47	MFAP2, ATP13A2, ST7L, PMVK, ZBTB7B, DCST2, DCST1, ADAM15, EFNA4, EFNA3, EFNA3, EFNA1, SLC50A1, DPM3, TRIM46, MUC1, THBS3, MTX1, GBA, FAM189B, SCAMP3, HCN3, PKLR, FDPS, RUSC1-AS1, RUSC1, ASH1L, MSTO1, YY1AP1, SYT11, RIT1, ARHGEF2, SSR2, UBQLN4, LAMTOR2, SLC39A13, PSMC3, RAPSN, CELF1, NDUFS3, PTPMT1, KBTBD4, KBTBD4, C1QTNF4, TSGA10IP, EIF1AD, BANF1, CST6, CATSPER1, GAL3ST3, SF3B2, PACS1, KDM2A, ANK…
Body fat distribution (leg fat ratio)	225	129	6.31e-45	1.43e-42	MFAP2, ATP13A2, ST7L, PMVK, ZBTB7B, DCST2, DCST1, ADAM15, EFNA4, EFNA3, EFNA3, EFNA1, SLC50A1, DPM3, TRIM46, MUC1, THBS3, MTX1, GBA, FAM189B, SCAMP3, HCN3, PKLR, FDPS, RUSC1-AS1, RUSC1, ASH1L, MSTO1, YY1AP1, SYT11, RIT1, ARHGEF2, SSR2, UBQLN4, LAMTOR2, SEC16B, SLC39A13, PSMC3, RAPSN, CELF1, NDUFS3, PTPMT1, KBTBD4, KBTBD4, C1QTNF4, TSGA10IP, EIF1AD, BANF1, CST6, CATSPER1, GAL3ST3, SF3B2, PACS1, KD…
Crohn's disease	600	239	2.42e-44	4.88e-42	CAMTA1, UTS2, USP1, AK4, KIAA1107, RAP1A, FAM212B, EFNA3, EFNA3, EFNA1, SLC50A1, DPM3, TRIM46, MUC1, THBS3, MTX1, GBA, FAM189B, SCAMP3, HCN3, PKLR, FDPS, RUSC1, ASH1L, MSTO1, YY1AP1, SYT11, RIT1, ARHGEF2, SSR2, UBQLN4, TNFSF4, CRB1, DENND1B, IRF6, DIEXF, CUL2, ADO, FUT11, CHCHD1, PLAU, METTL10, NELL1, MYRF, STIP1, FERMT3, TRPT1, NUDT22, DNAJC4, VEGFB, FKBP2, PPP1R14B, PLCB3, BAD, GPR137, KCNK4, T…
Body mass index (joint analysis main effects and physical activity interaction)	87	73	7.09e-44	1.29e-41	PIK3R3, NEGR1, TNNI3K, ZZZ3, DNAJB4, PTBP2, GPR61, SEC16B, NAV1, LMOD1, SUFU, TRIM8, TCF7L2, STK33, TRIM66, RPL27A, BDNF-AS, BDNF, CELF1, MTCH2, BCDIN3D, FAIM2, OLFM4, PRKD1, AKAP6, NRXN3, MAP2K5, BBS4, ADPGK, ADCY9, GPRC5B, SBK1, ATXN2L, SH2B1, FTO, TBKBP1, TBX21, MC4R, CRTC1, KCTD15, GIPR, ZC3H4, TMEM18, ADCY3, RARB, CCK, FHIT, CADM2, MRAS, RASA2, ETV5, DGKG, GNPDA2, SLC39A8, POC5, FBXL17, LEMD…
Estimated glomerular filtration rate	527	215	6.84e-42	1.13e-39	CASZ1, CASP9, AGMAT, PLEKHM2, HTR1D, ZNF436, C1orf213, TCEA3, AKR1A1, PIK3R3, FOXD2, AK5, GLMN, MYBPHL, SYPL2, RHOC, MRPS21, CERS2, ANXA9, TRIM46, MUC1, MTX1, GBAP1, BGLAP, PRRC2C, DNM3, EDEM3, OBSCN, CEP170, SDCCAG8, PARD3, PARD3-AS1, VDAC2, KCNMA1, FAM35A, SORBS1, SUFU, WBP1L, CNNM2, PDCD11, METTL10, MPPED2, SPI1, SLC39A13, CELF1, PTPMT1, TRIM51FP, MAP3K11, PCNXL3, KAT5, RNASEH2C, TPCN2, GAB2, …
Body mass index in physically active individuals	76	66	9.07e-42	1.37e-39	PIK3R3, NEGR1, TNNI3K, ZZZ3, DNAJB4, GPR61, SEC16B, NAV1, LMOD1, SUFU, TRIM8, TCF7L2, STK33, TRIM66, RPL27A, BDNF-AS, BDNF, CELF1, MTCH2, BCDIN3D, FAIM2, PRKD1, AKAP6, NRXN3, MAP2K5, BBS4, ADPGK, ADCY9, GPRC5B, SBK1, ATXN2L, SH2B1, FTO, MC4R, CRTC1, KCTD15, GIPR, ZC3H4, TMEM18, ADCY3, RARB, FHIT, CADM2, MRAS, RASA2, ETV5, GNPDA2, SLC39A8, POC5, FBXL17, PACSIN1, UHRF1BP1, LRFN2, TFAP2B, MMS22L, FO…
Body fat distribution (arm fat ratio)	129	89	1.04e-40	1.45e-38	MFAP2, ATP13A2, SEC16B, PNPLA2, SLC39A13, PSMC3, RAPSN, CELF1, NDUFS3, PTPMT1, KBTBD4, KBTBD4, C1QTNF4, KDM2A, ANKRD13D, SSH3, CLCF1, RAD9A, CCND1, ORAOV1, SNX19, CLN3, CLN3, APOBR, IL27, NUPR1, CCDC101, SULT1A2, SULT1A1, ATXN2L, TUFM, SH2B1, ATP2A1, RABEP2, CD19, SEZ6L2, ASPHD1, KCTD13, TMEM219, TAOK2, HIRIP3, INO80E, DOC2A, FAM57B, ALDOA, PPP4C, TBX6, YPEL3, GDPD3, ZNF668, ZNF668, ZNF646, PRSS5…
Chronotype	552	218	7.58e-40	9.83e-38	INADL, PDE4B, PIGK, AK5, LPHN2, FAM69A, RWDD3, PTBP2, DPYD, GPR61, TRIM33, BCAS2, APH1A, PRPF3, TARS2, ENSA, GOLPH3L, RABGAP1L, BRINP3, CDC73, PCGF5, NT5C2, TCF7L2, CTBP2, ARNTL, SOX6, C11orf58, LIN7C, BDNF-AS, BDNF, METTL15, ARL14EP, MPPED2, HSD17B12, ALKBH3, MADD, CTSF, TMPRSS5, CADM1, UBASH3B, C11orf63, KIRREL3, SLC15A5, SOX5, SYT10, ALG10B, CPNE8, KMT2D, R3HDM2, ATP2B1, NAA25, RBM19, CLIP1, Z…
BMI (adjusted for smoking behaviour)	81	67	1.4e-39	1.69e-37	ELAVL4, INADL, NEGR1, TNNI3K, FUBP1, PTBP2, SEC16B, NAV1, GRID1, NT5C2, TCF7L2, TRIM66, BDNF-AS, BDNF, MTCH2, FAIM2, MTIF3, OLFM4, PRKD1, NRXN3, DMXL2, MAP2K5, ADPGK, GPR139, SBK1, ATP2A1, INO80E, KAT8, FTO, C18orf8, GRP, MC4R, LSM4, PGPEP1, KCTD15, TOMM40, QPCTL, ZC3H4, TMEM18, SOX11, ADCY3, CIB4, FIGN, ERBB4, ZFP64, RARB, FHIT, CADM2, EPHA3, RASA2, CCDC39, ETV5, GNPDA2, SCARB2, SLC39A8, POC5, G…
General cognitive ability	242	128	1.69e-39	1.92e-37	HCRTR1, PEF1, COL16A1, NEGR1, MYBPHL, PSMA5, CYB561D1, ANKRD45, JMJD1C, C10orf76, ELOVL3, PITX3, GBF1, MTCH2, KMT2D, TMBIM6, RAB21, RNA5SP30, PRKD1, AKAP6, SPPL2A, EFTUD1, FAM154B, CPEB1, RBFOX1, TNRC6A, SBK1, CLN3, CLN3, IL27, CCDC101, SULT1A1, NPIPB8, SH2B1, RBL2, AP1G1, PKD1L3, ARHGAP27, MAPT-AS1, MAPT, WNT3, CEP192, BCL11A, AFF3, LINC01104, LONRF2, GPD2, TANK, SLC4A10, MACROD2, PHF20, PREX1, …
Sleep duration (short sleep)	99	74	5.75e-38	6.14e-36	PDE4B, DPYD, NAV1, IPO9, SHISA4, LMOD1, TCF7L2, METTL15, PSMC3, RAPSN, CELF1, NDUFS3, KBTBD4, KBTBD4, C1QTNF4, MTCH2, AGBL2, FNBP4, NUP160, PTPRJ, SEMA6D, PAX8, TRPM2, USP4, GPX1, RHOA, TCTA, AMT, NICN1, DAG1, BSN, APEH, MST1, RNF123, AMIGO3, GMPPB, IP6K1, FAM212A, UBA7, TRAIP, CAMKV, ACTBP13, MST1R, MON1A, RBM6, RBM5, SEMA3F, GNAT1, SLC38A3, GNAI2, SEMA3B, LSMEM2, IFRD2, HYAL3, NAT6, HYAL1, HYAL…
Systolic blood pressure	783	271	4.03e-37	4.06e-35	NADK, GNB1, RNF207, RERE, CASZ1, MTHFR, CLCN6, HIVEP3, CCDC30, AGBL4, PPAP2B, LINC01160, ST7L, SEMA4A, DNM3, CRB1, IRF6, SERTAD4-AS1, CACNB2, C10orf107, ADO, AGAP5, ADK, SUFU, ARL3, WBP1L, CYP17A1, AS3MT, CNNM2, NT5C2, TCF7L2, HSPA12A, LMO1, SOX6, PLEKHA7, NUCB2, KCNJ11, BDNF-AS, BDNF, METTL15, KCNA4, ARL14EP, MPPED2, SYT13, CREB3L1, LRP4, SLC39A13, PSMC3, RAPSN, MTCH2, AGBL2, NUP160, FOLH1, LTBP…
Body mass index (joint analysis main effects and smoking interaction)	81	65	7.07e-37	6.76e-35	ELAVL4, INADL, NEGR1, TNNI3K, FUBP1, PTBP2, SEC16B, NAV1, GRID1, NT5C2, TCF7L2, TRIM66, BDNF-AS, BDNF, MTCH2, FAIM2, MTIF3, OLFM4, PRKD1, NRXN3, DMXL2, MAP2K5, ADPGK, GPR139, SBK1, ATP2A1, INO80E, KAT8, FTO, GRP, MC4R, LSM4, PGPEP1, KCTD15, TOMM40, QPCTL, ZC3H4, TMEM18, SOX11, ADCY3, CIB4, FIGN, ERBB4, ZFP64, RARB, FHIT, CADM2, EPHA3, RASA2, CCDC39, ETV5, GNPDA2, SCARB2, SLC39A8, POC5, GALNT10, C…
Morning person	201	107	1.42e-33	1.29e-31	CAMTA1, SLC45A1, INADL, PIGK, AK5, GPR61, ANP32E, CA14, PRPF3, TARS2, ENSA, GOLPH3L, ANXA9, TCF7L2, LIN7C, BDNF-AS, BDNF, ARL14EP, MPPED2, HSD17B12, ALKBH3, SYT10, ALG10B, CPNE8, KIF21A, ATP2B1, CRY1, TOX3, CHD9, FTO, TAT, MARVELD3, DHODH, HP, HPR, PMFBP1, ZFHX3, TXNL1, SEC11C, CRIM1, LRPPRC, PPM1B, CAMKMT, NRXN1, BCL11A, AHSA2, ARHGAP15, ANKRD44, SF3B1, COQ10B, RFTN2, MARS2, BOLL, PLCL1, INO80D,…
Menarche (age at onset)	216	111	6.16e-33	5.32e-31	SSBP3, LEPR, LEPROT, NEGR1, FPGT, TNNI3K, TYW3, DPYD, BRINP2, SEC16B, NUCKS1, RAB7L1, AKT3, SLIT1, CTBP2, TRIM66, ARNTL, LGR4, LIN7C, BDNF-AS, BDNF, KCNA4, FSHB, PHF21A, THRSP, GAB2, CADM1, C11orf63, KIRREL3, BCDIN3D, FAIM2, CYP27B1, ARHGEF7, TEX29, BEGAIN, DLK1, RORA, IQCH, MAP2K5, DET1, PARN, GPRC5B, KCTD13, TBX6, FTO, NFAT5, WWP2, COG4, CMIP, STXBP4, SLC14A2, SKOR2, CRTC1, FAM150B, TMEM18, CCD…
BMI in non-smokers	62	52	1.33e-31	1.1e-29	INADL, NEGR1, FUBP1, SEC16B, NAV1, NT5C2, TCF7L2, BDNF-AS, BDNF, MTCH2, FAIM2, OLFM4, NRXN3, MAP2K5, ADPGK, GPR139, SBK1, ATP2A1, INO80E, KAT8, FTO, GRP, MC4R, LSM4, KCTD15, TOMM40, QPCTL, ZC3H4, TMEM18, SOX11, ADCY3, CIB4, FIGN, ERBB4, ZFP64, FHIT, CADM2, EPHA3, RASA2, CCDC39, ETV5, GNPDA2, SLC39A8, POC5, C6orf106, TFAP2B, PARK2, HIP1, CALCR, HNF4G, LINGO2, TLR4
Chronic obstructive pulmonary disease or resting heart rate (pleiotropy)	74	56	1.52e-29	1.2e-27	CASZ1, MACF1, KIAA0754, BMP8A, PPIEL, PABPC4, SNORA55, AGAP5, RP11-574K11.28, BMS1P4, GLUD1P3, FUT11, CHCHD1, ZSWIM8-AS1, PLAU, SH3PXD2A, USP35, GAB2, NARS2, DYNC1H1, HSP90AA1, WDR20, MOK, ZNF839, USP3, USP3-AS1, HERC1, PLB1, PPP1CB, SPDYA, TRMT61B, SEC61A1, RUVBL1, EEFSEC, TIPARP-AS1, TIPARP, LINC00886, PA2G4P4, LEKR1, HHIP-AS1, HHIP, ANAPC10, KIFC1, PHF1, CUTA, SYNGAP1, MIR5004, ZBTB9, BAK1, GG…
Height	869	271	1.19e-28	9.02e-27	MFAP2, ATP13A2, SDHB, LUZP1, HTR1D, GIPC2, RPL5, DCST1, DNM3, CRB1, AKT3, PRKG1, PCGF5, SLIT1, SUFU, PRLHR, CACUL1, ZRANB1, CTBP2, NUCB2, SLC5A12, EXT2, PHF21A, PSMC3, RAPSN, NDUFS3, PTPRJ, FOLH1, RP11-707M1.1, LTBP3, SSSCA1, BBS1, ZDHHC24, KDM2A, GAL, CCND1, DLG2, TMEM126B, TMEM126A, FAT3, TMPRSS5, AEBP2, SOX5, LINC00935, ADCY6, ATF7, ATP5G2, STAT2, CPSF6, LYZ, YEATS4, IGF1, BCL7A, LRRC43, KNTC1…
Blood protein levels	1776	464	6.45e-28	4.68e-26	NADK, ENO1, MFAP2, NBL1, RP5-864K19.4, RHBDL2, PPIE, BMP8B, TESK2, CCDC163P, MMACHC, PRDX1, AKR1A1, NASP, CCDC17, GPBP1L1, TMEM69, IPP, MAST2, LRP8, LEPR, LEPROT, NEGR1, CRYZ, NTNG1, CELSR2, PSRC1, GSTM1, GSTM3, ACP6, MRPS21, PRPF3, RPRD2, TARS2, ECM1, LINC00568, MCL1, GOLPH3L, HORMAD1, CTSS, CTSK, ARNT, C1orf56, SYT11, PRDX6, GLRX2, CFHR1, CFHR4, F13B, ZBTB41, CRB1, RNPEP, GALNT2, TBCE, PARD3, J…
General risk tolerance (MTAG)	247	113	9.51e-28	6.64e-26	PHC2, HIVEP3, LRP8, ADAM15, MTX1, UBQLN4, BRINP3, SDCCAG8, FRAT2, AS3MT, TCF7L2, STK32C, ARNTL, BDNF-AS, BDNF, METTL15, LRP4, NPAS4, KIRREL3, CACNA1C, ANKRD52, WSCD2, RBM19, DIAPH3, STK24, PRKD1, LRFN5, PPP1R13B, SEMA6D, IQCH, C15orf59, RBFOX1, GRIN2A, SH2B1, IRX3, CALB2, ZNF23, ZFHX3, CDH13, CENPV, KPNA2, CBX8, PIK3C3, TXNL1, ZNF536, CAMKMT, NRXN1, BCL11A, WDPCP, POU3F3, LRP1B, ACVR2A, FIGN, PAR…
Coronary artery disease	454	169	1.23e-27	8.27e-26	MTHFR, CLCN6, PPAP2B, DAB1, DPYD, CELSR2, PSRC1, SORT1, ADAMTSL4, MCL1, LINGO4, MUC1, LMOD1, GUK1, GALNT2, PRKG1, CYP17A1, C10orf32, C10orf32-ASMT, AS3MT, CNNM2, NT5C2, TCF7L2, ARNTL, SOX6, PLEKHA7, NELL1, BDNF-AS, BDNF, HSD17B12, MIR129-2, SSSCA1, FAM89B, EHBP1L1, MAP3K11, PCNXL3, DYNC2H1, APOA4, APOA1, VPS11, CDK2, LRP1, ATP2B1, ANKS1B, BTBD11, SH2B3, NAA25, KSR2, DNAH10, CCDC92, N4BP2L2, PDS5B…
Inflammatory bowel disease	640	214	3.12e-27	2.02e-25	ACAP3, AURKAIP1, TNFRSF14, FAM213B, MMEL1, CAMTA1, UTS2, KPNA6, KIAA1107, PMVK, EFNA3, EFNA3, EFNA1, SLC50A1, DPM3, TRIM46, MUC1, THBS3, MTX1, GBA, FAM189B, SCAMP3, HCN3, PKLR, FDPS, RUSC1, ASH1L, MSTO1, YY1AP1, SYT11, RIT1, ARHGEF2, SSR2, UBQLN4, CRB1, DENND1B, C1orf53, IRF6, DIEXF, CUL2, ADO, METTL10, MYRF, FLRT1, TRPT1, CCDC88B, RPS6KA4, RELA, SNX32, CTSW, FOSL1, REXO2, SOX5, CYP27B1, SH2B3, B…
Hip circumference	148	80	4.69e-26	2.93e-24	FAF1, LEPR, LEPROT, NEGR1, TNNI3K, ZZZ3, GIPC2, PTBP2, SEC16B, LINC01031, CYP17A1, TCF7L2, LIN7C, BDNF-AS, BDNF, SLC39A13, MYEOV, CCND1, KIRREL3, FAIM2, CBX5, CLIP1, OLFM4, PRKD1, NRXN3, ADCY9, PDXDC1, GPRC5B, SBK1, ATP2A1, STX1B, FTO, PLEKHM1, SP6, C18orf8, MC4R, GIPR, DMWD, ZC3H4, TMEM18, SOX11, ADCY3, MCFD2, TTC7A, ZRANB3, MCM6, GRB14, COBLL1, MACROD2, LTN1, ARIH2, SFMBT1, FHIT, ADAMTS9, ROBO2…
Diastolic blood pressure	641	211	7.22e-26	4.37e-24	GNB1, CAMTA1, RERE, CASZ1, MTHFR, CLCN6, PABPC4, HIVEP3, PIK3R3, DNAJB4, ST7L, RP4-712E4.1, POU2F1, DNM3, TNN, NAV1, WNT3A, SDCCAG8, CACNB2, C10orf107, ADO, REEP3, BTRC, ARL3, CYP17A1, CNNM2, NT5C2, TCF7L2, CTBP2, LMO1, ARNTL, SOX6, PLEKHA7, BDNF-AS, BDNF, METTL15, KCNA4, CHST1, SLC39A13, PSMC3, RAPSN, MTCH2, AGBL2, SIPA1, MYEOV, CCND1, GAB2, NOX4, APOA1, UBASH3B, ADAMTS8, CACNA1C, AEBP2, ATP2B1,…
Body mass index x sex x age interaction (4df test)	106	65	1.18e-25	6.93e-24	NEGR1, LRRIQ3, FPGT, FPGT-TNNI3K, TNNI3K, C1orf173, CRYZ, TYW3, SEC16B, RASAL2-AS1, RASAL2, TCF7L2, LMO1, STK33, TRIM66, RPL27A, AKIP1, C11orf16, TMEM9B, TMEM9B-AS1, CADM1, CHD9, AKTIP, FTO, IRX3, PMAIP1, MC4R, BCAM, PVRL2, TOMM40, APOE, APOC1, MARK4, PPP1R37, BLOC1S3, KLC3, SH3YL1, ACP1, FAM150B, TMEM18, SNTG2, NCOA1, PTRHD1, CENPO, ADCY3, DNAJC27, DNAJC27-AS1, EFR3B, POMC, DNMT3A, DTNB, GRB14, …
Extremely high intelligence	81	55	3.72e-25	2.11e-23	DPYD, CKB, TRMT61A, CLN3, CLN3, APOBR, IL27, NUPR1, CCDC101, SULT1A2, SULT1A1, EIF3C, ATXN2L, TUFM, SH2B1, ATP2A1, RABEP2, AFF3, LONRF2, CHST10, ARHGAP15, TANK, PREX1, ARFGEF2, CSE1L, STAU1, DDX27, ZNFX1, CHKB, GPX1, RHOA, TCTA, AMT, NICN1, DAG1, BSN, APEH, MST1, RNF123, AMIGO3, GMPPB, IP6K1, CDHR4, FAM212A, UBA7, TRAIP, CAMKV, MST1R, MON1A, RBM6, RBM5, SEMA3F, GNAT1, FOXO3, PDE1C, AVL9
Alzheimer's disease or fasting glucose levels (pleiotropy)	50	41	1.95e-24	1.05e-22	TCF7L2, MAPK8IP1, CREB3L1, DGKZ, MIR4688, MDK, CHRM4, AMBRA1, HARBI1, ATG13, ARHGAP1, ZNF408, F2, CKAP5, MIR5582, SNORD67, SNORD67, LRP4-AS1, LRP4, C11orf49, ARFGAP2, PACSIN3, DDB2, ACP2, NR1H3, MADD, MYBPC3, SPI1, SLC39A13, PSMC3, RAPSN, CELF1, NDUFS3, PTPMT1, KBTBD4, KBTBD4, FAM180B, C1QTNF4, MTCH2, AGBL2, FNBP4, NUP160, PTPRJ
Pulse pressure	686	218	1.97e-24	1.05e-22	NADK, RNF207, CASZ1, MTHFR, KDM1A, PHC2, HIVEP3, CCDC30, AKR1A1, FAF1, PPAP2B, POGZ, NAV1, SLC30A10, SDCCAG8, CACNB2, MALRD1, NEBL, AGAP5, C10orf76, TRIM8, ARL3, WBP1L, CYP17A1, C10orf32, CNNM2, NT5C2, TCF7L2, POLR2L, SOX6, NUCB2, KCNJ11, C11orf96, PRDM11, SYT13, CKAP5, MYBPC3, MTCH2, AGBL2, NUP160, LTBP3, SIPA1, MYEOV, NOX4, FAT3, NCAM1, ADAMTS8, SNX19, H1FNT, CCDC65, PRKAG1, FAM186B, FMNL3, LRP…
Waist circumference	165	83	3.47e-24	1.8e-22	AGBL4, DAB1, NEGR1, DNAJB4, PTBP2, PRMT6, GPR61, SEC16B, NAV1, NEBL, CYP17A1, TCF7L2, TRIM66, CCDC34, BDNF-AS, BDNF, HSD17B12, SLC39A13, ARAP1, STARD10, CADM1, PCED1B, BCDIN3D, FAIM2, ANKS1B, FAM222A, ATP2A2, OLFM4, RP11-123H22.1, PRKD1, NRXN3, MAP2K5, ADCY9, PDXDC1, IQCK, GPRC5B, GPR139, SBK1, ATXN2L, SH2B1, MAPK3, ZNF771, FTO, HOXB1, C17orf58, C18orf8, RIT2, SETBP1, MC4R, TOMM40, QPCTL, ZC3H4, …
Neuroticism	138	74	6.3e-24	3.18e-22	GRIK3, ENAH, SOX6, DDB2, ACP2, NR1H3, MADD, MYBPC3, SPI1, SLC39A13, PSMC3, RAPSN, CELF1, NDUFS3, PTPMT1, KBTBD4, KBTBD4, FAM180B, C1QTNF4, MTCH2, AGBL2, FNBP4, NUP160, YPEL4, MDGA2, MDGA2, GALNT16, SEMA6D, ZNF609, LINGO1, RBFOX1, ARHGAP27, PLEKHM1, CRHR1, SPPL2C, MAPT, KANSL1, BAIAP2, AATK, ZNF507, DPY19L3, VWC2L, RBX1, EP300, L3MBTL2, CHADL, RANGAP1, ZC3H7B, TEF, ACO2, POLR3H, CSDC2, PMM1, DESI1…
Cognitive ability, years of educational attainment or schizophrenia (pleiotropy)	197	92	1.17e-23	5.74e-22	NEGR1, DNAJB4, DPYD, MIR137HG, CYB561D1, RAP1A, SDCCAG8, CACNB2, C10orf32, C10orf32-ASMT, AS3MT, TCF7L2, AMBRA1, FAT3, NCAM1, NTM, IGSF9B, CACNA1C, RPS26, ATP2A2, MPHOSPH9, PCDH17, FARP1, PRKD1, AKAP6, KLC1, APOPT1, SEMA6D, DENND4A, LINGO1, CPEB1, GRIN2A, PDXDC1, RRN3, NDE1, SH2B1, TAOK2, IRX3, SMPD3, CDH13, NPC1, KATNAL2, NRXN1, AC007682.1, BCL11A, LINC01104, TGFBRAP1, LRP1B, SLC4A10, HAT1, SF3B…
Neurociticism	95	58	6.57e-23	3.14e-21	CAMTA1, NEGR1, CRYZ, ANKRD45, CRB1, NAV1, TCF7L2, ARNTL, SOX6, ARHGAP1, C11orf49, DDB2, ACP2, NR1H3, NCAM1, TTC12, IGSF9B, UNG, FBXO21, RFC5, PRKD1, ACTN1, SEMA6D, RBFOX1, PRR14, BAIAP2, ASXL3, VRK2, OTX1, PXMP4, MCHR1, SLC25A17, ARPP21, BBX, SLC35G2, SHOX2, TMEM161B, FBXL17, GALNT10, HIST1H1C, BTN2A2, HIST1H2BK, TRIM27, FBXL4, SIM1, ASCC3, ELFN1, FAM183B, GRM3, GRM8, PTN, MSRA, C8orf12, SGCZ, LI…
Smoking status (ever vs never smokers)	188	88	8.84e-23	4.12e-21	RERE, BAI2, PHC2, ELAVL4, PDE4B, NEGR1, LRRIQ3, C1orf173, RWDD3, PTBP2, SERTAD4, GRID1, BTRC, TRIM8, NT5C2, CHST15, RPS13, BDNF-AS, BDNF, METTL15, NCAM1, OPCML, IKZF4, CPSF6, RBM19, CHFR, DIAPH3, PCDH9, HS6ST3, FOXG1, SEMA6D, MAP2K5, IGF1R, NOB1, ZFHX3, SMG6, CBX8, SLC14A2, TXNL1, TMEM18, LRPPRC, FANCL, BCL11A, MDH1, CHCHD5, THSD7B, TANK, OLA1, KLF7, PIGU, HMGN1, C22orf23, RARB, PDCD6IP, SLC38A3,…
General factor of neuroticism	104	61	1.02e-22	4.63e-21	TCF7L2, SOX6, RCN1, ARFGAP2, MADD, RAPSN, AGBL2, NCAM1, TTC12, MYO1H, PCDH9, FARP1, STK24, SEMA6D, LINGO1, ARHGAP27, LRRC37A4P, CRHR1, MAPT-AS1, MAPT, KANSL1, NSF, WNT3, BAIAP2, WDPCP, ZC3H7B, ARPP21, QRICH1, CADM2, LSAMP, PPP2R3A, LINC00461, FBXL17, MAD1L1, GRM8, FAM86B3P, ALG1L13P, SGK223, RN7SL178P, CLDN23, MFHAS1, ERI1, PPP1R3B, RP11-10A14.5, RP11-115J16.1, MSRA, RP11-981G7.2, PRSS55, RP1L1, …
Weight	181	84	1.65e-21	7.32e-20	LACTBL1, BSDC1, NEGR1, RPL31P12, PRMT6, SEC16B, RASAL2, NUCKS1, NELL1, RP11-159H22.2, BDNF-AS, BDNF, DLG2, BCDIN3D, FAIM2, AC156455.1, CLIP1, FOXO1, PRKD1, NRXN3, MAP2K5, ADCY9, PDXDC1, NTAN1, ATXN2L, SH2B1, ATP2A1, MAPK3, RPGRIP1L, FTO, PRMT7, COG4, AC004158.2, MPP2, TMEM241, C18orf8, RIT2, ZBTB7C, MBD1, RNU6-567P, MC4R, PGPEP1, CHST8, KCTD15, GRIK5, TMEM18, PAX8-AS1, PAX8, THSD7B, RBMS1, DYNC1I…
Number of sexual partners	102	58	9.52e-21	4.11e-19	LRP8, NEGR1, PTBP2, CNNM2, TCF7L2, METTL15, NCAM1, SLC15A5, DIAPH3, FOXG1, FBXO33, EIF5, C14orf2, KIF26A, SEMA6D, ZNF423, FTO, DHODH, ZFHX3, MON1B, SGSM2, C17orf58, RIT2, SETBP1, TXNL1, MAST3, PPM1B, BCL11A, TMEM17, WDPCP, RNF103, LRP1B, GRB14, UBE2E3, FOXP1, CADM2, NSUN3, LDB2, PCDH7, TMEM161B, MEF2C, MAN2A1, TENM2, WWC1, HFE, SCAND3, MMS22L, ASCC3, MAD1L1, FOXP2, MDFIC, CADPS2, PPP1R3B, SOX7, S…
Medication use (agents acting on the renin-angiotensin system)	153	72	4.51e-19	1.9e-17	PHF13, CASZ1, CLCN6, RNU1-1, U1, U1, PPAP2B, CELSR2, CTSK, WNT3A, CACNB2, C10orf107, CNNM2, ARNTL, SOX6, MYBPC3, TRIM51FP, FERMT3, SIPA1, CACNA1C, CPSF6, RNA5SP365, SH2B3, ITPKA, RNU6-1, CSK, ABHD17C, PDILT, ALDOA, FTO, CMIP, CHMP1A, KDM6B, LSMD1, GOSR2, SP6, ACE, ACE, APOE, KCNK3, ARHGAP15, PLCB1, RP4-723E3.1, ZBTB46, VGLL4, CDC25A, CACNA1D, ERC2, U1, MSL2, NME9, RGS12, FGF5, SLC39A8, SLC9B2, US…
Major depressive disorder	209	87	1.94e-18	8.01e-17	RERE, NEGR1, SYPL2, ATXN7L2, CYB561D1, GNAI3, PKLR, BRINP2, SEC16B, BRINP3, DENND1B, RSU1, PARD3, ENO4, MUC5B, MPPED2, RCN1, ORAOV1, SPPL3, OLFM4, PCDH9, KCNH5, PIAS1, CALML4, CLN6, FEM1B, ITGA11, TSC2, PKD1, RBFOX1, TOX3, CNTNAP1, UNC13D, FASN, CCBE1, ANO8, ZNF536, PDCD5, CHST8, KCTD15, FAM179A, VRK2, SF3B1, L3MBTL2, TUBGCP6, XYLB, FHIT, PTPRG, RSRC1, MLF1, NLGN1, HTR3D, EIF2B5, DVL3, AP2M1, ABC…
Obesity	56	38	8.49e-18	3.42e-16	NEGR1, TNNI3K, ZZZ3, SEC16B, KCNMA1, RPL27A, BDNF-AS, BDNF, OLFM4, PCDH9, HS6ST3, NRXN3, MAP2K5, ADCY9, GPRC5B, SH2B1, RABEP2, FTO, HOXB5, RPTOR, NPC1, MC4R, GIPR, TMEM18, ADCY3, POMC, FANCL, UBE2E3, CADM2, ETV5, GNPDA2, ALPK1, POC5, TFAP2B, ARG1, MDFIC, HNF4G, LINGO2
Regular attendance at a gym or sports club	42	32	1.32e-17	5.19e-16	INADL, L1TD1, USP1, TCF7L2, THSD7B, BSN, APEH, MST1, RNF123, AMIGO3, GMPPB, IP6K1, CDHR4, FAM212A, UBA7, MIR5193, TRAIP, CAMKV, MST1R, MON1A, RBM6, RBM5, SEMA3F, CADM2, MIR5688, ITPR3, UQCC2, IP6K3, LEMD2, MLN, HMGA1, C6orf1
Body mass index (age <50)	52	36	2.25e-17	8.68e-16	NEGR1, LRRIQ3, FPGT, FPGT-TNNI3K, TNNI3K, C1orf173, CRYZ, TYW3, SEC16B, RASAL2-AS1, RASAL2, LMO1, STK33, TRIM66, RPL27A, AKIP1, C11orf16, TMEM9B, TMEM9B-AS1, FTO, MC4R, TMEM18, NCOA1, PTRHD1, CENPO, ADCY3, DNAJC27, DNAJC27-AS1, EFR3B, POMC, DNMT3A, DTNB, FIGNL1, DDC, HNF4G, LINC01111
Body mass index (age>50)	68	42	2.99e-17	1.13e-15	TCF7L2, CADM1, CHD9, AKTIP, FTO, IRX3, PMAIP1, MC4R, BCAM, PVRL2, TOMM40, APOE, APOC1, MARK4, PPP1R37, BLOC1S3, KLC3, SH3YL1, ACP1, FAM150B, TMEM18, SNTG2, NCOA1, PTRHD1, CENPO, ADCY3, DNAJC27, DNAJC27-AS1, EFR3B, POMC, DNMT3A, DTNB, GRB14, COBLL1, SNORA70F, SLC38A11, SCN3A, SLC22A1, SLC22A2, SLC22A3, LPAL2, LPA
Heel bone mineral density	831	228	9.62e-17	3.56e-15	KLHL17, AURKAIP1, PHF13, RERE, EXOSC10, MTOR, ZNF436, MACF1, HIVEP3, PPAP2B, NEGR1, DPYD, CELSR2, EPS8L3, CTTNBP2NL, TBX15, THBS3, DNM3, SERPINC1, CRB1, NAV1, PTPRVP, HHAT, NEBL, C10orf11, KCNMA1, LDB3, NT5C2, TCF7L2, SOX6, C11orf58, CCDC34, LGR4, ARL14EP, LRP4-AS1, LRP4, PTPRJ, MYRF, BAD, LTBP3, PCNXL3, KAT5, TCIRG1, LRP5, IGHMBP2, TPCN2, FAT3, NCAM1, CADM1, C2CD2L, RP11-166D19.1, C11orf63, CACN…
Childhood body mass index	25	23	1.4e-16	5.08e-15	NEGR1, TNNI3K, GPR61, SEC16B, BDNF-AS, BDNF, FAIM2, OLFM4, PRKD1, GPR139, FTO, HOXB6, RAB27B, MC4R, TMEM18, ADCY3, ADAM23, GNPDA2, SLC39A8, GALNT10, TFAP2B, ELP3, LMX1B
Waist-to-hip ratio adjusted for BMI (age >50)	232	89	3.61e-16	1.28e-14	SLC30A10, ELOVL3, PITX3, GBF1, PSD, FBXL15, CUEDC2, C10orf95, TMEM180, ACTR1A, SUFU, TRIM8, ARL3, SFXN2, WBP1L, CYP17A1, C10orf32, AS3MT, CNNM2, NT5C2, PCBP2, MAP3K12, TARBP2, NPFF, ATF7, ATP5G2, SMUG1, RILPL2, SNRNP35, RILPL1, TMED2, DDX55, EIF2B1, TCTN2, ATP6V0A2, DNAH10, CCDC92, ZNF664, FAM101A, POLR1D, CMIP, PLCG2, SP6, GRB14, COBLL1, SNORA70F, SLC38A11, SCN3A, PIGU, NCOA6, TP53INP2, GGT7, AC…
Mood instability	61	38	6.4e-16	2.22e-14	NEGR1, TCF7L2, LRP4, NR1H3, RAPSN, NDUFS3, PTPMT1, KBTBD4, KBTBD4, MTCH2, LTBP3, NCAM1, PCDH17, FARP1, STK24, CALB2, CRHR1, MAPT, WNT3, LRP1B, ARHGAP15, PLCL1, RANGAP1, RARB, NDUFAF3, QARS, LAMB2, CCDC36, GPX1, RHOA, NICN1, DAG1, BSN, AMIGO3, EPHB1, HIVEP2, CLDN23, MFHAS1, PTPRD
Regular attendance at a religious group	78	44	6.5e-16	2.22e-14	TCF7L2, PCDH17, BPTF, C17orf58, KPNA2, EHBP1, OTX1, WDPCP, AFF3, LONRF2, CHST10, RHOA, TCTA, AMT, NICN1, DAG1, BSN-AS2, BSN, APEH, MST1, RNF123, AMIGO3, GMPPB, IP6K1, CDHR4, FAM212A, UBA7, MIR5193, TRAIP, CAMKV, MST1R, MON1A, RBM6, CD47, IFT57, HHLA2, MYH15, TMEM161B-AS1, LINC00461, MEF2C, TENM2, WWC1, FBXL4, TNKS
Adventurousness	141	63	1.62e-15	5.43e-14	TCEA3, PHC2, EFNA4, FAM189B, BRINP3, AKT3, ARHGAP19, TCF7L2, METTL15, MPPED2, PHF21A, LRFN4, CACNA1C, OLFM4, STK24, LRFN5, DPF3, NEO1, RABEP2, PPP4C, IRX3, CENPV, RAB11FIP4, ACE, ACE, CAMKMT, LRP1B, ACVR2A, GRB14, TMEFF2, KIF16B, TSHZ2, TCEA2, L3MBTL2, RANGAP1, RARB, FOXP1, CADM2, ZBTB20, SLC35G2, NLGN1, PCDH7, BANK1, SLC39A8, USP38, NR2F1, EBF1, OR14J1, LRFN2, EPHA7, AUTS2, WBSCR17, FOXP2, MDFIC…
Parkinson's disease	166	70	1.78e-15	5.89e-14	GBA, SYT11, RNF2, SLC45A3, NUCKS1, RAB7L1, SLC41A1, PM20D1, SFXN2, CYP17A1, C10orf32, CNNM2, DLG2, MIR4697, SYT10, C12orf40, PRICKLE1, CCDC62, HIP1R, OGFOD2, MDGA2, MDGA2, GALC, DPH6, VPS13C, SYT17, STX1B, ZNF646, PRSS53, BCKDK, KAT8, TOX3, HSD17B1, MPP2, ARHGAP27, PLEKHM1, CRHR1-IT1, CRHR1, SPPL2C, MAPT, KANSL1, NSF, WNT3, RIT2, SYT4, TMEM163, ACMSD, CCNT2, SCN3A, ZFP64, TSHZ2, NCKIPSD, ALAS1, T…
Ulcerative colitis	366	120	3.58e-15	1.16e-13	ACAP3, AURKAIP1, PLCH2, TNFRSF14, FAM213B, MMEL1, CAMTA1, UTS2, KPNA6, ADO, TMEM180, TRIM8, METTL10, CHORDC1, REXO2, NDUFAF1, ITPKA, SEMA6D, SMAD3, PRKCB, ITGAL, ZFP90, CDH3, CDH1, PLCG2, CDH15, PTRF, ATP6V0A1, NAGLU, CALM3, REL, PUS10, GPD2, RFTN2, PLCL1, CD28, CTLA4, SLC11A1, PROCR, UQCC1, CEP250, RTEL1, TNFRSF6B, LIME1, SLC2A4RG, ZBTB46, PSMG1, RPL3, PIM3, CCR3, CCRL2, LTF, PLXNB1, CCDC51, TMA…
Bipolar I disorder	90	47	3.81e-15	1.21e-13	MYRF, CACNA1C, ANKS1B, GRIN2A, VKORC1, BCKDK, KAT8, PRSS8, PRSS36, FUS, RFXANK, NCAN, HAPLN4, TM6SF2, SUGP1, MAU2, GATAD2A, TSSK6, NDUFA13, YJEFN3, CILP2, PBX4, LPAR2, GMIP, ATP13A1, KCNG1, EEF1A2, PPDPF, MKL1, MCHR1, SLC25A17, ST13, XPNPEP3, RBX1, CADM2, CDC25C, FAM53C, KDM3B, REEP2, PFDN1, HBEGF, SLC4A9, ANKHD1, TFAP2D, TFAP2B, ADHFE1, C8orf46
Diastolic blood pressure x alcohol consumption interaction (2df test)	78	43	4.28e-15	1.34e-13	CASZ1, CLCN6, PLOD1, ST7L, CEP170, SDCCAG8, CACNB2, C10orf107, ADO, SOX6, PLEKHA7, PCNXL3, SIPA1, KAT5, POC1B, ATP2B1, SH2B3, BRAP, ALDH2, MAPKAPK5-AS1, NAA25, HECTD4, SCAMP2, RPP25, NPRL3, ZNF652, ACE, ACE, KCNK3, GRB14, PDE1A, ULK4, FGF5, SLC39A8, TRIM36, EBF1, HIST1H4C, NOS3, SGK223, PPP1R3B, TNKS, MSRA, PINX1, LINC00208
Chronic kidney disease	133	60	4.38e-15	1.35e-13	C1orf213, SORT1, PSMA5, SYPL2, ATXN7L2, CYB561D1, AMIGO1, SETDB1, CERS2, ANXA9, FAM63A, PRUNE, BNIPL, SDCCAG8, MPPED2, MADD, SLC39A13, TRIM51FP, KAT5, RNASEH2C, AP5B1, OVOL1, GATM, SPATA5L1, WDR72, GRIN2A, PDILT, ACSM5, NFAT5, MYO19, AQP4, SOX11, IFT172, FNDC4, GCKR, SPTBN1, PSD4, FIGN, CPS1, PLCB1, RGS19, SFMBT1, LRIG1, ADCY5, PTPLB, CCDC158, FGF5, CCSER1, LMAN2, RGS14, SLC34A1, F12, VEGFA, L3MB…
HDL cholesterol	241	88	1.62e-14	4.91e-13	MACF1, PABPC4, CELSR2, SORT1, CERS2, PMVK, GALNT2, ARNTL, LRP4, ACP2, NR1H3, MADD, FOLH1, MYRF, SIPA1, KAT5, APOA4, APOA1, SIK3, PAFAH1B2, PCSK7, UBASH3B, PRKAG1, LRP1, MYO1H, KCTD10, UBE3B, MMAB, MVK, HECTD4, SBNO1, CCDC92, ZNF664, LIPC, LACTB, TMC5, FTO, CTCF, GFOD2, RANBP10, LCAT, VPS4A, CMIP, DUSP3, SP6, BPTF, NPC1, MC4R, PEPD, PVRL2, TOMM40, APOE, APOC1, SH3YL1, LINC01122, C1D, COBLL1, CPS1,…
Risk-taking tendency (4-domain principal component model)	90	46	2.13e-14	6.35e-13	PHC2, DAB1, PDE4B, TMEM180, AS3MT, TCF7L2, BDNF-AS, BDNF, METTL15, C1QTNF4, NCAM1, KIF26A, SEMA6D, IGF1R, SULT1A1, ZNF423, NQO1, CALB2, PMFBP1, ZFHX3, KANSL1, BPTF, CBX8, PPM1B, BCL11A, OTX1, THSD7B, UBE2E3, FZD7, ITIH4, CADPS, FOXP1, GBE1, CADM2, NSUN3, ADH1B, SLC39A8, USP38, ISL1, TENM2, CPEB4, ZSCAN23, MAD1L1, MDFIC, TYRP1, ZNF462
Body mass index in physically inactive individuals	26	22	3.09e-14	9.04e-13	NEGR1, PTBP2, SEC16B, BDNF-AS, BDNF, BCDIN3D, FAIM2, FTO, TBKBP1, TBX21, MC4R, TMEM18, ADCY3, RARB, ETV5, DGKG, GNPDA2, TFAP2B, UPK3B, DTX2P1-UPK3BP1-PMS2P11, PMS2P11, HNF4G
Mean arterial pressure	135	59	4.2e-14	1.21e-12	CASZ1, MTHFR, PABPC4, ST7L, CACNB2, C10orf107, ARL3, WBP1L, CYP17A1, C10orf32, AS3MT, CNNM2, NT5C2, ARNTL, PLEKHA7, KCNJ11, ABCC8, PTPMT1, PCNXL3, ATP2B1, SH2B3, ALDH2, TMEM116, NAA25, HECTD4, CYP1A2, CSK, LMAN1L, ULK3, MPI, NPRL3, GOSR2, HOXB7, RPTOR, MEF2B, KCNK3, C2orf16, FIGN, GRB14, PDE1A, MAP4, ZNF589, CACNA1D, PRDM8, FGF5, SLC39A8, XBP1P1, TRIM36, ARAP3, PHACTR1, SLC17A3, HFE, HIST1H1T, HI…
Red blood cell count	229	84	4.72e-14	1.34e-12	CLCNKB, MAST2, MTX1, CCT3, TRAF3IP3, BTRC, KCNA4, MYRF, KDM2A, CACNA1C, ZNF641, SP1, MMAB, SH2B3, FOXO1, IGDCC4, DPP8, DENND4A, RAB11A, MYO9A, CYP1A2, NPRL3, HBZ, ITFG3, ITFG3, AXIN1, SH2B1, TBX6, CTF1, THAP11, FLOT2, SPPL2C, KANSL1, WNT3, NPLOC4, BCL2, AP3D1, DOT1L, ZBTB7A, MAST1, KLF1, GCDH, FARSA, DAND5, LSM4, CEBPA, ZC3H4, GCKR, LINC01122, BCL11A, AFF3, PSD4, UBE2E3, KLF7, VIL1, FAM182B, C20o…
Waist-to-hip ratio adjusted for body mass index	108	51	5.1e-14	1.42e-12	PPAP2B, TBX15, WARS2, DCST2, MUC1, DNM3, SFXN2, TCF7L2, PACSIN3, MACROD1, VEGFB, DNAH10, CCDC92, ZNF664, SERPINA10, SMAD6, ZNF423, HSD11B2, CMIP, SP6, KCNJ2, BCL2, JUND, ZNF536, CEBPA, PEPD, ETAA1, GRB14, COBLL1, CALCRL, BMP2, UQCC1, EYA2, PPARG, NT5DC2, PBRM1, ITIH1, ADAMTS9, ADAMTS9-AS2, LEKR1, HHIP, CPEB4, FGFR4, HMGA1, VEGFA, HOXA11, PMS2P5, KLF14, SLC25A37, MSC, PTPDC1
Lung cancer in ever smokers	127	56	1.16e-13	3.2e-12	TTC34, AK5, DNAJB4, GIPC2, PTGFR, LMNA, RP11-261C10.3, CEP170, WNK1, CSK, C15orf39, GOLGA6C, ATAD5, ZBTB7C, PLIN3, ITSN2, NCOA1, NRXN1, ETAA1, FHL2, TMEM237, CASC15, LRRC16A, TRIM38, HIST1H1A, HIST1H2AC, HIST1H4H, BTN3A2, BTN2A1, HMGN4, ABT1, ZNF322, GUSBP2, LINC00240, MIR3143, PRSS16, ZNF204P, ZNF184, ZSCAN12P1, ZSCAN16-AS1, ZSCAN31, ZSCAN23, SCAND3, XXbac-BPG308K3.6, TRIM27, ZNF311, OR2J2, OR14…
Body fat percentage	23	20	1.66e-13	4.49e-12	SEC16B, SBK1, APOBR, SULT1A2, ATXN2L, TUFM, SH2B1, FTO, IGF2BP1, DYM, MC4R, CRTC1, TOMM40, APOE, APOC1, TMEM18, GRB14, COBLL1, PICK1, PLA2G6
Systolic blood pressure x alcohol consumption interaction (2df test)	91	45	1.91e-13	5.1e-12	CASZ1, CACNB2, C10orf107, AS3MT, SOX6, PLEKHA7, PIK3C2A, KCNJ11, PCNXL3, SIPA1, KAT5, POC1B, ATP2B1, LINC00936, SH2B3, BRAP, ALDH2, MAPKAPK5-AS1, NAA25, HECTD4, LMAN1L, COX5A, RPP25, NPRL3, FTO, ZNF652, ACE, ACE, KCNK3, GRB14, COMT, ARVCF, FGF5, SLC39A8, EBF1, NOS3, SGK223, PPP1R3B, TNKS, MSRA, RP1L1, PINX1, XKR6, C8orf12, LINC00208, GATA4
Diastolic blood pressure x smoking status (current vs non-current) interaction (2df test)	101	48	2.06e-13	5.43e-12	MTHFR, CLCN6, SERINC2, CEP170, SDCCAG8, AKT3, FZD8, CRTAC1, PRDM11, SYT13, MEN1, KAT5, RNASEH2C, POC1B, ATP2B1, SH2B3, ULK3, SCAMP2, MPI, COX5A, SCAMP5, AKTIP, RPGRIP1L, FTO, SLC2A4, LSMD1, KCNAB3, ACE, ACE, KCNG3, GPR75-ASB3, ASB3, ERLEC1, GPR75, PIGU, RSRC1, INPP4B, GAB1, HFE, HOTTIP, SGK223, MFHAS1, ERI1, PPP1R3B, TNKS, MSRA, SOX7, SOX7, PINX1, EBF2
Waist circumference adjusted for body mass index	227	82	2.46e-13	6.39e-12	CLCNKA, CROCC, RP11-108M9.4, MFAP2, ATP13A2, KPNA6, TBX15, WARS2, DNM3, SUFU, SH3PXD2A, HSPA12A, USP47, NUCB2, ARAP1, STARD10, DNAH10, SPTBN5, SMAD3, NPRL3, NMRAL1, ZNF423, KCTD19, LRRC36, ZNF23, ATAD5, ADAP2, CABLES1, JUND, PEPD, NCOA1, DNMT3A, DTNB, STON1-GTF2A1L, WDPCP, ZRANB3, ITGB6, GRB14, COBLL1, IHH, NPPC, DIS3L2, CASC20, BMP2, MACROD2, STAU1, CAND2, NT5DC2, PBRM1, ITIH1, PRKCD, ADAMTS9, P…
Mental health study participation (completed survey)	37	26	3.68e-13	9.41e-12	NEGR1, FPGT, FPGT-TNNI3K, TNNI3K, CEP170, SDCCAG8, TCF7L2, NTM, RBFOX1, IL12RB1, MAST3, PIK3R2, PIK3R2, IFI30, PVRL2, TOMM40, APOE, APOC1, APOC1P1, PFKFB4, SFMBT1, RN7SL541P, JADE2, TENM2, RP11-436D23.1, TSNARE1, CCDC171
Mean corpuscular hemoglobin	312	102	4.95e-13	1.25e-11	CLCN6, LINC01137, AK4, LEPR, LEPROT, TRIM33, TPM3, TRAF3IP3, NRBF2, PPRC1, CNNM2, C11orf21, SOX6, C11orf58, KCNA4, RAPSN, SLC22A20, EHBP1L1, C11orf80, LRP5, SP7, SP1, MMAB, SH2B3, HMGB1, FOXO1, ELMSAN1, MARK3, IGDCC4, DPP8, PTPLAD1, VWA9, SLC24A1, DENND4A, RAB11A, NPRL3, HBZ, LUC7L, ITFG3, ITFG3, RGS11, AXIN1, TBX6, SETD1A, ITGAD, CDH1, CBFA2T3, FLOT2, SUZ12P, CRLF3, ADAP2, KANSL1, TBX21, RNF43, …
Waist-to-hip ratio adjusted for BMI	403	123	5.24e-13	1.3e-11	DPYD, TBX15, WARS2, SLC30A10, ELOVL3, PITX3, GBF1, PSD, FBXL15, CUEDC2, C10orf95, TMEM180, ACTR1A, SUFU, TRIM8, ARL3, SFXN2, WBP1L, CYP17A1, C10orf32, AS3MT, CNNM2, NT5C2, PCBP2, MAP3K12, TARBP2, NPFF, ATF7, ATP5G2, SMUG1, RILPL2, SNRNP35, RILPL1, TMED2, DDX55, EIF2B1, TCTN2, ATP6V0A2, DNAH10, CCDC92, ZNF664, FAM101A, POLR1D, COL4A1, RPS6KA5, C14orf159, SMEK1, BBS4, ADPGK, ADPGK-AS1, HCN4, NPTN, …
Irritable mood	35	25	5.8e-13	1.42e-11	PLCH2, DPYD, TCF7L2, MYRF, FOXN4, PRR14, LGALS9, CDH7, CAMKMT, VRK2, FANCL, ACSS2, SLC25A17, ARPP21, ZNF589, CADM2, ALCAM, BBX, FBXL17, SIM1, AUTS2, FOXP2, MSRA, MMP16, TLR4
Type 2 diabetes	480	139	1.38e-12	3.34e-11	MACF1, FAF1, FAM63A, JMJD1C, ZNF503, C10orf11, TCF7L2, TH, KCNJ11, ABCC8, HSD17B12, MAP3K11, TPCN2, CCND1, ARAP1, GUCY2EP, DLG2, WSCD2, KSR2, CAMKK2, ABCB9, PITPNM2, MPHOSPH9, KL, RP11-123H22.1, PRKD1, DAAM1, SPTB, NRXN3, LINC00523, ANXA2, RORA, USP3, HMG20A, ITFG3, ITFG3, RBFOX1, FTO, NFAT5, CMIP, RTN4RL1, SRR, GLP2R, MLX, MPP2, OSBPL7, SP6, CALCOCO2, ATP5G1, UBE2Z, SNF8, GIP, TEX14, TACO1, C17o…
Medication use (calcium channel blockers)	86	42	2.05e-12	4.9e-11	CASZ1, MTHFR, RNU1-1, U1, U1, PPAP2B, CACNB2, C10orf107, AS3MT, SOX6, TAGLN, CYP27B1, LYZ, ATP2B1, SH2B3, ABHD17C, FTO, CMIP, CHMP1A, GOSR2, SP6, ACE, ACE, APOE, KCNK3, LRPPRC, PLCB1, ARVCF, MAP4, CACNA1D, CHDH, U1, FGF5, USP38, ERAP1, PRDM6, VEGFA, HOTTIP, ARPC1A, U1, KLF14, NOS3, MFHAS1, PINX1, NEIL2, MAPKAP1
Tourette syndrome	117	51	2.44e-12	5.75e-11	AQP11, THRSP, NDUFC2, KCTD21, USP35, GAB2, NARS2, PICALM, CCDC62, HIP1R, VPS37B, ABCB9, OGFOD2, ARL6IP4, PITPNM2, MPHOSPH9, C12orf65, CDK2AP1, SBNO1, hsa-mir-8072, SETD8, RILPL2, FLT3, NPTN, C15orf59, EFTUD1, FAM154B, GOLGA6L10, UBE2Q2P2, GOLGA6L9, GOLGA6L18, UBE2Q2P3, GOLGA6L20, CPEB1, AP3B2, RP11-752G15.6, SCARNA15, FSD2, WHAMM, HOMER2, ZNF649, LINC01122, BAZ2B, AC009961.3, LY75, PLA2R1, ITGB6,…
Systolic blood pressure x smoking status (ever vs never) interaction (2df test)	90	43	2.89e-12	6.73e-11	MTHFR, CLCN6, CRTAC1, KAT5, RNASEH2C, AP5B1, OVOL1, POC1B, ATP2B1, SH2B3, ULK3, SCAMP2, MPI, COX5A, SCAMP5, SPNS1, AKTIP, RPGRIP1L, FTO, SLC2A4, LSMD1, KCNAB3, ACE, ACE, KCNG3, PIGU, RSRC1, INPP4B, GAB1, HFE, HOTTIP, SGK223, MFHAS1, ERI1, PPP1R3B, TNKS, MSRA, SOX7, SOX7, PINX1, C8orf12, FAM167A, BLK, SHC3, CKS2
Educational attainment	71	37	3.41e-12	7.83e-11	SDCCAG8, AKT3, JMJD1C, REEP3, KCNMA1, DPAGT1, PITPNM2, MPHOSPH9, C12orf65, SBNO1, SETD8, RILPL2, SNRNP35, RILPL1, TMED2, FARP1, STK24, EIF3CL, NUPR1, CCDC101, SULT1A2, SULT1A1, EIF3C, ATXN2L, TUFM, SH2B1, NFATC2IP, SPNS1, LAT, PPP1R21, NRXN1, TANK, PLCL1, CAMKV, CADM2, ITPR3, DEC1
BMI in smokers	19	17	4.48e-12	1.02e-10	NEGR1, SEC16B, BDNF-AS, BDNF, FAIM2, GPR139, FTO, MC4R, ZC3H4, TMEM18, RARB, FHIT, CCDC39, ETV5, GNPDA2, INPP4B, TFAP2B
Diastolic blood pressure x smoking status (ever vs never) interaction (2df test)	88	42	5.4e-12	1.21e-10	MTHFR, CLCN6, CEP170, SDCCAG8, AKT3, KAT5, RNASEH2C, POC1B, ATP2B1, SH2B3, ULK3, SCAMP2, MPI, COX5A, SCAMP5, GPR139, PDILT, AKTIP, RPGRIP1L, FTO, SLC2A4, LSMD1, KCNAB3, ACE, ACE, KCNG3, PIGU, MCM2, RSRC1, PCDH7, INPP4B, GAB1, HFE, HOTTIP, SGK223, MFHAS1, ERI1, PPP1R3B, TNKS, MSRA, SOX7, SOX7, PINX1, EBF2
Experiencing mood swings	40	26	6.02e-12	1.33e-10	NEGR1, SERPINC1, TCF7L2, SOX6, ARHGAP1, MYBPC3, SPI1, PTPRJ, LTBP3, NCAM1, ANKK1, PCDH17, TNRC6A, MAPT, HOXB2, VRK2, ARHGAP15, XPNPEP3, IP6K2, BBX, LSAMP, FBXL17, TRIM27, FBXL4, GRM8, TLR4
Cognitive function	85	41	6.24e-12	1.37e-10	CYB561D1, RAB5B, SUOX, IKZF4, RPS26, ERBB3, CHFR, PCDH17, HS6ST3, AKAP6, TMEM251, WDR72, MPP2, MAP3K14, ARHGAP27, PLEKHM1, LRRC37A4P, KANSL1, LRRC37A, WNT3, RNF43, TEX14, RAD51C, TOMM40, NCOA1, CENPO, BRWD1, TCF20, FECHP1, IP6K2, RHOA, TCTA, AMT, NICN1, BSN, NT5DC2, FHIT, CADM2, CDKAL1, C7orf71, NRG1, NRG1-IT2
Acne (severe)	196	71	8.2e-12	1.77e-10	DDB2, SLC22A20, POLA2, SLC25A45, NEAT1, MALAT1, LTBP3, SSSCA1-AS1, SSSCA1, FAM89B, EHBP1L1, KCNK7, MAP3K11, PCNXL3, SIPA1, RELA, KAT5, RNASEH2C, AP5B1, OVOL1, CFL1, SNX32, MUS81, EFEMP2, CTSW, FIBP, CCDC85B, FOSL1, C11orf68, DRAP1, TSGA10IP, EIF1AD, BANF1, CST6, CATSPER1, GAL3ST3, SF3B2, PACS1, BTBD11, WSCD2, SART3, RNU6-1, BCL11A, PIM3, TRABD, SELO, TUBGCP6, HDAC10, MAPK12, MAPK11, PLXNB2, DENND…
Loneliness (MTAG)	73	37	1.01e-11	2.16e-10	TCF7L2, MADD, MYBPC3, SPI1, SLC39A13, PSMC3, RAPSN, CELF1, NDUFS3, PTPMT1, KBTBD4, KBTBD4, FAM180B, C1QTNF4, MTCH2, AGBL2, FNBP4, NUP160, BPTF, C17orf58, KPNA2, ACVR2A, ERBB4, PREX1, ARFGEF2, CSE1L, STAU1, DDX27, ZNFX1, ZFAS1, SNORD12B, GBE1, HIVEP1, PHF1, WNK2, FAM120AOS, PHF2, MIR4291
Reaction time	49	29	1.11e-11	2.34e-10	AGBL4, RPL7P9, PTBP2, PRDM11, DGKZ, ATG13, ARHGAP1, LRP4, RHEBL1, SH2B3, HECTD4, RNA5SP30, MAPT, KANSL1, ARL17B, NSFP1, LRRC37A2, ARL17A, NSF, WNT3, ZBTB7A, MFSD2B, METAP1D, OLA1, NREP, APC, REEP5, PFDN1, FOXO3
Feeling nervous	36	24	1.75e-11	3.62e-10	DPYD, TRIM8, LIN7C, ARHGAP1, LTBP3, PCDH9, IRF2BPL, MGA, NPIPB11, ACVR2A, PXMP4, CHMP4B, NCOA6, DSCAM, SLC25A17, ST13, TLR9, TLR9, NEK4, CADM2, PPP2R3A, ZNF391, FBXL4, TSNARE1, DENND1A
Multisite chronic pain	36	24	1.75e-11	3.62e-10	FAF1, KCND3, LINC00568, RP11-261C10.3, MLLT10, SOX6, NUMB, MON1B, NMT1, RNF123, AMIGO3, GMPPB, BBX, STAG1, ANAPC4, SLC39A8, MAML3, CEP120, MLN, C6orf106, SP4, FOXP2, ASTN2, EXD3
Mean arterial pressure x alcohol consumption interaction (2df test)	65	34	2.22e-11	4.53e-10	CASZ1, CLCN6, ST7L, CACNB2, C10orf107, SOX6, PLEKHA7, PCNXL3, SIPA1, POC1B, ATP2B1, LINC00936, SH2B3, BRAP, ALDH2, MAPKAPK5-AS1, NAA25, HECTD4, LMAN1L, COX5A, NPRL3, FTO, ZNF652, KCNK3, GRB14, PDE1A, FGF5, SLC39A8, TRIM36, EBF1, HIST1H2BC, RP1L1, PINX1, LINC00208
Lung function (FVC)	182	66	4.14e-11	8.25e-10	MFAP2, CDC7, TBX15, MCL1, ENSA, RALGPS2, JMJD1C, COMTD1, ZNF503-AS1, C10orf11, HSD17B12, PRDM11, IGF1, SEMA6D, SMAD3, AAGAB, CLUAP1, GRIN2A, IL27, WWP2, PDXDC2P, PMFBP1, ZFHX3, CLDN7, NCOR1, SUZ12P, CRHR1, MAPT-AS1, KANSL1, WNT3, ASPSCR1, CABLES1, SLC14A2, CIB4, CCNT2-AS1, TEX41, RBMS1, ASIC4, CASC20, BMP2, ABHD12, UQCC1, EYA2, SLC2A4RG, PPP6R2, RARB, FOXP1, EPHA3, RSRC1, RP11-538P18.2, HHIP-AS1,…
Offspring birth weight	147	57	4.14e-11	8.25e-10	MTHFR, DCST2, TCF7L2, LMO1, KCNA4, CREB3L1, PTPRJ, RPS6KA4, CCND1, IGF1, SH2B3, RORA, SMAD3, CSK, IGF1R, APOBR, NUPR1, PRMT7, SMPD3, PMFBP1, CLDN7, SLC2A4, ASPSCR1, FEZ2, SOCS5, CHMP4B, MYH7B, EDEM2, ARFGEF2, ZNF512B, VGLL4, PTH1R, ADCY5, MCM2, MRPS22, ZBTB38, KCNAB1, CCNL1, PDE5A, HHIP, JADE2, ARAP3, EBF1, HIST1H2BE, HMGA1, TEAD3, FKBP5, MAPK13, ARMC2, SESN1, L3MBTL3, GPR126, IGFBP3, NOS3, SLC25…
Feeling worry	43	26	6.6e-11	1.3e-09	CAMTA1, CRB1, USMG5, TCF7L2, LTBP3, NTM, IGSF9B, UNG, RBFOX1, SLC52A1, GOSR2, MCHR1, CHADL, ARPP21, APEH, TNNC1, SPCS1, RFT1, CADM2, BBX, PPP2R3A, PAM, HIVEP1, GRM3, GRM8, MSRA
Triglycerides	184	66	7.16e-11	1.4e-09	TCEA3, PPIEL, MUC1, GALNT2, JMJD1C, REEP3, NR1H3, MYRF, VEGFB, KAT5, GAB2, APOA4, APOA1, SIK3, PCSK7, LRP1, R3HDM2, ACACB, ALDH2, CCDC92, ZNF664, PPP1R13B, LIPC, RP11-321F6.1, BBS4, PDXDC1, CTF1, FTO, WWP2, CMIP, DUSP3, NPC1, BCL2, NCAN, MAU2, CILP2, PBX4, ZNF101, PEPD, TOMM40, APOE, APOC1, GCKR, LINC01122, C1D, COBLL1, RP4-723E3.1, COL18A1, PLA2G6, MAFF, SYN2, MSL2, SLC2A2, RFC4, HGFAC, AP3B1, B…
Blood urea nitrogen levels	145	56	7.33e-11	1.42e-09	CASZ1, PHC2, FAF1, EPS15, SSBP3, MTX1, GBAP1, ZRANB1, MPPED2, SPI1, SLC39A13, AP5B1, UBASH3B, PRICKLE1, FAIM2, SPRYD4, R3HDM2, SH2B3, C12orf43, DOCK9, COL4A2, WDR72, RORA, CYP1A1, IGF1R, PDILT, FTO, NFAT5, GOSR2, CCDC57, AQP4, SLC14A2, ZBTB7C, GIPR, SH3YL1, RBKS, PAX8-AS1, PAX8, PDE1A, CPS1, PLCD4, RARB, ADAMTS9-AS2, LRIG1, MSL2, NCK1, PRDM8, FGF5, ADH1B, RGS14, TFAP2B, FAM83B, HCRTR2, UNCX, MICA…
Intelligence	55	30	8.37e-11	1.6e-09	CSMD2, NEGR1, PRMT6, NPIPB9, ATXN2L, TUFM, SH2B1, ATP2A1, SKAP1, AFF3, LINC01104, ARHGAP15, KIF16B, CSE1L, LINC00634, SEPT3, WBP2NL, NAGA, FAM109B, NDUFA6, CYP2D6, CYP2D7P, TCF20, MEF2C, MIR2113, FOXO3, PDE1C, COL1A2, TUSC3, PAX5
Waist-to-hip ratio adjusted for BMI x sex x age interaction (4df test)	392	114	1.04e-10	1.96e-09	SLC30A10, ELOVL3, PITX3, GBF1, PSD, FBXL15, CUEDC2, C10orf95, TMEM180, ACTR1A, SUFU, TRIM8, ARL3, SFXN2, WBP1L, CYP17A1, AS3MT, PCBP2, MAP3K12, TARBP2, NPFF, ATF7, ATP5G2, SMUG1, CBX5, GPR84, ZNF385A, RILPL2, SNRNP35, RILPL1, TMED2, DDX55, EIF2B1, TCTN2, ATP6V0A2, DNAH10, CCDC92, ZNF664, FAM101A, POLR1D, RPS6KA5, C14orf159, SMEK1, BBS4, ADPGK, ADPGK-AS1, HCN4, NPTN, CMIP, PLCG2, SP6, KCNJ2, GRB14…
Feeling tense	19	16	1.33e-10	2.49e-09	ENO1, ANKRD45, SFXN2, NCAM1, C16orf93, CDH13, BAIAP2, ACVR2A, WBP2NL, APEH, CADM2, ADAMTS6, TMEM161B, GALNT10, FOXP2, TSNARE1
Subcutaneous adipose tissue	62	32	1.35e-10	2.49e-09	NEGR1, CCT3, CDC73, MLLT10, DNAJC1, LHPP, PCDH17, KCNH5, RORA, SMAD6, UBL7, FAM86A, FTO, SALL3, EML2, GIPR, SNRPD2, QPCTL, FBXO46, THSD7B, TANK, CD28, CTLA4, ZFP64, FOXP1, CADM2, NNT, DTWD2, TFAP2D, NKAIN2, POM121, PTPRD
Systolic blood pressure x smoking status (current vs non-current) interaction (2df test)	106	45	1.36e-10	2.49e-09	MTHFR, CLCN6, SERINC2, CRTAC1, MEN1, KAT5, RNASEH2C, AP5B1, OVOL1, POC1B, ATP2B1, SH2B3, ULK3, SCAMP2, MPI, COX5A, SCAMP5, AKTIP, RPGRIP1L, FTO, SLC2A4, LSMD1, KCNAB3, ACE, ACE, DYM, KCNG3, PIGU, RSRC1, INPP4B, GAB1, HFE, HOTTIP, SGK223, MFHAS1, ERI1, PPP1R3B, TNKS, MSRA, SOX7, SOX7, PINX1, C8orf12, FAM167A, BLK, EBF2, EXT1
C-reactive protein levels	94	35	6.95e-07	7.33e-06	PABPC4, LEPR, LEPROT, ARNTL, MADD, SPI1, STARD10, C12orf43, DMXL2, ONECUT1, RORA, FTO, NCOR1, MC4R, APOE, APOC1, TMEM18, GCKR, ETS2, PSMG1, TOMM22, XPNPEP3, PTPN23, BSN, TRAIP, MSL2, EIF5A2, SLC2A2, L3MBTL3, ARG1, GTF2I, PPP1R3B, FDFT1, TRPS1, LINC00536
Plasma omega-6 polyunsaturated fatty acid levels (gamma-linolenic acid)	25	11	0.000973	0.00581	SLC45A1, DAGLA, MYRF, PARN, PDXDC1, NTAN1, RRN3, C16orf45, CSMD1, CLVS1, TLE4
* Top 100 genesets are shown

## Sheet: ST3_LDL_GENES2FUNC
Table S3. Over-representation of genes mapped to GWAS loci for LDL-C within sets of genes mapped to loci for other GWAS catalogue traits in FUMA (https://fuma.ctglab.nl)
Highligted genesets are also identified in literature as mediating links between genetically determined higher hyperlipidaemia and telomere length (Bountziouka et al. 2022, PMID: 35685390; van der Spek et al. 2022, PMID: 34875050)
GeneSet*	N	n	P-value	adjusted P	genes
LDL cholesterol levels	101	74	1.31e-103	2.38e-100	TMEM57, LDLRAP1, PIGV, PCSK9, DOCK7, ANGPTL3, CELSR2, SORT1, CERS2, ANXA9, MARC1, GPAM, FADS2, FADS1, FADS3, APOA5, APOA1, ST3GAL4, HNF1A, BRCA2, NYNRIN, HERPUD1, CETP, PKD1L3, HPR, KPNB1, APOH, ABCA6, SMARCA4, LDLR, CILP2, GMIP, CEACAM16, BCL3, TOMM40, APOE, APOC1, APOC2, MAMSTR, APOB, TDRD15, ABCG8, EHBP1, CCDC93, RAB3GAP1, FN1, UGT1A8, SPTLC3, MAFB, TOP1, ZHX3, MTMR3, SYN2, PPARG, CMTM6, ACAD1…
LDL cholesterol	181	86	2.48e-96	2.25e-93	TMEM57, LDLRAP1, PIGV, NR0B2, PCSK9, DOCK7, ANGPTL3, EVI5, CELSR2, PSRC1, SORT1, CERS2, ANXA9, MARC1, GPAM, FADS2, FADS1, FADS3, BUD13, ZNF259, APOA5, APOA1, ST3GAL4, ATXN2, BRAP, HNF1A, BRCA2, NYNRIN, KHNYN, CETP, HP, HPR, DHX38, ZFHX3, OSBPL7, APOH, ABCA6, DNM2, SMARCA4, LDLR, NCAN, SUGP1, CILP2, PBX4, CBLC, BCAM, TOMM40, APOE, APOC1, APOC4, APOC2, FUT2, APOB, GCKR, ABCG5, ABCG8, EHBP1, FN1, UG…
Cholesterol, total	120	69	4.06e-85	2.46e-82	TMEM57, LDLRAP1, PCSK9, DOCK7, ANGPTL3, EVI5, CELSR2, PSRC1, SORT1, MARC1, GPAM, SPTY2D1, FADS2, FADS1, FADS3, ZNF259, APOA5, APOA1, ST3GAL4, BRAP, HNF1A, CETP, HP, HPR, DHX38, OSBPL7, ABCA6, LDLR, KANK2, DOCK6, NCAN, CILP2, PBX4, TOMM40, APOE, APOC1, APOC2, FUT2, APOB, GCKR, ABCG5, ABCG8, RAB3GAP1, FN1, UGT1A8, ERGIC3, MAFB, TOP1, HNF4A, PPARA, PPARG, RAF1, CMTM6, HMGCR, CSNK1G3, TIMD4, HAVCR1, …
Total cholesterol levels	189	73	1.85e-73	8.39e-71	TMEM57, LDLRAP1, PCSK9, DOCK7, ANGPTL3, EVI5, CELSR2, SORT1, MARC1, GPAM, SPTY2D1, FADS2, FADS1, FADS3, ZNF259, APOA5, APOA1, ST3GAL4, ATXN2, HNF1A-AS1, HNF1A, N4BP2L1, HERPUD1, CETP, PKD1L3, DHODH, TXNL4B, HP, HPR, PMFBP1, NPEPPS, ABCA6, LDLR, DOCK6, C19orf80, CILP2, PBX4, APOE, APOC1, APOC2, APOB, IFT172, GCKR, ABCG8, EHBP1, FN1, UGT1A6, ERGIC3, TOP1, ZHX3, CHD6, RAF1, CMTM6, DNAJC13, HMGCR, AN…
LDL cholesterol levels x alcohol consumption (regular vs non-regular drinkers) interaction (2df)	93	56	8.41e-71	3.05e-68	TMEM57, ARID1A, PCSK9, DOCK7, CELSR2, MARC1, GPAM, SPTY2D1, FADS2, BUD13, ST3GAL4, SH2B3, HNF1A, N4BP2L1, NYNRIN, HERPUD1, CETP, HPR, KPNB1, APOH, ABCA6, SMARCA4, LDLR, GMIP, CEACAM16, BCL3, MAMSTR, APOB, TDRD15, SNX17, ABCG8, EHBP1, CCDC93, RAB3GAP1, GRB14, COBLL1, ZHX3, HNF4A, SYN2, PPARG, HGFAC, COL4A3BP, HAVCR1, MYLIP, FRK, NT5DC1, LPA, DNAH11, MIR148A, NFE2L3, DDX56, RP1, UBXN2B, ABCA1, ABO,…
LDL cholesterol levels x alcohol consumption (drinkers vs non-drinkers) interaction (2df)	97	55	1.87e-67	5.67e-65	TMEM57, ARID1A, PCSK9, DOCK7, CELSR2, MARC1, GPAM, SPTY2D1, FADS2, BUD13, ST3GAL4, SH2B3, HNF1A, N4BP2L1, NYNRIN, HERPUD1, CETP, HPR, KPNB1, APOH, ABCA6, SMARCA4, LDLR, GMIP, CEACAM16, BCL3, MAMSTR, APOB, TDRD15, SNX17, ABCG8, EHBP1, CCDC93, RAB3GAP1, ZHX3, HNF4A, SYN2, PPARG, HGFAC, COL4A3BP, HAVCR1, MYLIP, FRK, NT5DC1, LPA, DNAH11, MIR148A, NFE2L3, DDX56, RP1, UBXN2B, TRPS1, ABCA1, ABO, SURF6
LDL cholesterol levels in current drinkers	71	46	1.61e-60	4.17e-58	TMEM57, PCSK9, DOCK7, CELSR2, MARC1, GPAM, FADS2, ST3GAL4, HNF1A, N4BP2L1, NYNRIN, HPR, KPNB1, APOH, ABCA6, SMARCA4, LDLR, GMIP, CEACAM16, BCL3, MAMSTR, APOB, TDRD15, SNX17, ABCG8, EHBP1, CCDC93, RAB3GAP1, ZHX3, HNF4A, SYN2, PPARG, COL4A3BP, MYLIP, FRK, NT5DC1, LPA, DNAH11, MIR148A, NFE2L3, DDX56, RP1, UBXN2B, ABCA1, ABO, SURF6
Medication use (HMG CoA reductase inhibitors)	77	37	4.74e-42	1.08e-39	C1orf172, BSND, PCSK9, DOCK7, CELSR2, ZNF259, ST3GAL4, HNF1A-AS1, TXNL4B, DHX38, KPNB1, ABCA6, SMARCA4, LDLR, DOCK6, TM6SF2, PVRL2, TOMM40, APOE, FUT2, APOB, GCKR, ABCG8, RP1-1J6.2, PPARG, HMGCR, TIMD4, MYLIP, SLC22A1, LPA, DNAH11, NPC1L1, UBXN2B, TRPS1, PLEC, ABCA1, ABO
Alzheimer's disease or HDL levels (pleiotropy)	59	30	2.69e-35	5.43e-33	CEACAM22P, IGSF23, PVR, CEACAM19, CEACAM16, BCL3, CBLC, BCAM, PVRL2, TOMM40, APOE, APOC1, APOC1P1, APOC4, APOC2, CLPTM1, ZNF296, GEMIN7, MARK4, PPP1R37, NKPD1, TRAPPC6A, BLOC1S3, CKM, KLC3, ERCC1, FOSB, OPA3, APOB, ABCA1
Low density lipoprotein cholesterol levels	49	28	5.5e-35	9.98e-33	RHCE, PCSK9, MIR4422, PPAP2B, CELSR2, PSRC1, SORT1, ZNF259, DHODH, TXNL4B, HP, HPR, PMFBP1, LDLR, SPC24, CILP2, PVRL2, APOE, APOC1, APOC2, ZHX3, HMGCR, TIMD4, MIR148A, NFE2L3, UBXN2B, CYP7A1, ABO
Body mass index (age>50)	68	31	1.66e-34	2.74e-32	ZNF229, ZNF180, CEACAM22P, IGSF23, PVR, BCL3, CBLC, BCAM, PVRL2, TOMM40, APOE, APOC1, CLPTM1, GEMIN7, MARK4, PPP1R37, BLOC1S3, CKM, KLC3, ERCC1, GRB14, COBLL1, SNORA70F, SLC38A11, MAS1, IGF2R, SLC22A1, SLC22A2, SLC22A3, LPAL2, LPA
HDL cholesterol	241	47	3.7e-32	5.59e-30	PIGV, NR0B2, C1orf172, DOCK7, CELSR2, SORT1, CERS2, MARC1, GPAM, MYRF, FADS2, FADS1, FADS3, ZNF259, APOA5, APOA1, SIK3, PAFAH1B2, PCSK7, ATXN2, HECTD4, HERPUD1, CETP, NLRC5, KPNB1, SPC24, KANK2, DOCK6, C19orf80, TSPAN16, RAB3D, PVRL2, TOMM40, APOE, APOC1, APOC2, APOB, COBLL1, EDEM2, HNF4A, PPARG, ACAD11, POC5, LPA, RP11-115J16.1, TRPS1, ABCA1
Bipolar I disorder	90	32	2.37e-31	3.31e-29	MYRF, TMEM258, MIR611, FEN1, FADS2, FADS1, FADS3, MEF2BNB, RFXANK, NR2C2AP, NCAN, HAPLN4, TM6SF2, SUGP1, MAU2, GATAD2A, TSSK6, NDUFA13, YJEFN3, CILP2, PBX4, LPAR2, GMIP, ATP13A1, PLEC, MIR661, PARP10, GRINA, SPATC1, OPLAH, EXOSC4, GPAA1
Body mass index	1358	102	1.44e-30	1.87e-28	FGR, IFI6, INADL, ATG4C, SYPL2, GPR61, GNAT2, GOLPH3L, HORMAD1, CTSS, CTSK, CERS2, ANXA9, GABPB2, EI24, TCTN1, FAM109A, SH2B3, ATXN2, BRAP, ACAD10, ALDH2, MAPKAPK5-AS1, MAPKAPK5, ADAM1A, TMEM116, ERP29, NAA25, TRAFD1, HECTD4, RPL6, PTPN11, PLBD2, CALB2, ZFHX3, CDC27, ITGB3, ITGB3, EFCAB13, MRPL45P2, NPEPPS, KPNB1, TBKBP1, OSBPL7, MRPL10, CDK5RAP3, ZNF101, ZNF229, ZNF180, CEACAM22P, IGSF23, PVR, B…
Triglycerides	184	40	1.79e-29	2.17e-27	PIGV, NR0B2, DOCK7, ANGPTL3, ATG4C, MYRF, FADS2, FADS1, FADS3, BUD13, ZNF259, APOA5, APOA1, SIK3, PCSK7, ALDH2, CETP, APOH, C19orf80, NCAN, MAU2, CILP2, PBX4, ZNF101, TOMM40, APOE, APOC1, APOC2, APOB, GCKR, CCDC93, COBLL1, ERGIC3, SYN2, HGFAC, TIMD4, HAVCR1, LPA, MIR148A, ABCA1
Bipolar II disorder	18	17	2.27e-28	2.58e-26	MEF2BNB, RFXANK, NR2C2AP, NCAN, HAPLN4, TM6SF2, SUGP1, MAU2, GATAD2A, TSSK6, NDUFA13, YJEFN3, CILP2, PBX4, LPAR2, GMIP, ATP13A1
Triglyceride levels	144	35	1e-27	1.07e-25	PIGV, DOCK7, ANGPTL3, ATG4C, DR1, FADS2, FADS1, FADS3, BUD13, ZNF259, APOA5, APOA1, SIK3, PCSK7, HERPUD1, CETP, KPNB1, C19orf80, TM6SF2, CILP2, GMIP, APOE, APOC1, APOC2, C2orf43, APOB, SNX17, GCKR, C2orf16, GRB14, COBLL1, HGFAC, TIMD4, MIR148A, UBXN2B
Body mass index x sex x age interaction (4df test)	106	31	2.08e-27	2.09e-25	ZNF229, ZNF180, CEACAM22P, IGSF23, PVR, BCL3, CBLC, BCAM, PVRL2, TOMM40, APOE, APOC1, CLPTM1, GEMIN7, MARK4, PPP1R37, BLOC1S3, CKM, KLC3, ERCC1, GRB14, COBLL1, SNORA70F, SLC38A11, MAS1, IGF2R, SLC22A1, SLC22A2, SLC22A3, LPAL2, LPA
Coronary artery disease	454	54	1.17e-25	1.12e-23	PCSK9, PPAP2B, CELSR2, PSRC1, SORT1, ADAMTSL4, BUD13, ZNF259, APOA5, APOA1, ST3GAL4, SH2B3, ATXN2, NAA25, HNF1A-AS1, HNF1A, HERPUD1, CETP, PKD1L3, TXNL4B, DHX38, EFCAB13, APOH, SMARCA4, LDLR, KANK2, DOCK6, EPOR, RGL3, TOMM40, APOE, APOC1, APOC1P1, SYMPK, FOXA3, PLEKHH2, DYNC2LI1, ABCG5, ABCG8, EHBP1, FN1, RRBP1, PROCR, ZHX3, DNAJC13, HGFAC, PRDM6, CEP120, IGF2R, SLC22A3, LPAL2, LPA, ABCA1, ABO
Metabolite levels	115	30	6.18e-25	5.61e-23	PCSK9, USP24, DOCK7, ANGPTL3, CELSR2, PSRC1, SORT1, FEN1, FADS2, FADS1, FADS3, APOA5, APOA1, HECTD4, ACADS, CETP, TAT, HP, HPR, DHX38, ZFHX3, LDLR, APOE, APOB, GCKR, UGT1A8, HMGCR, TNKS, ABCA1, ABO
Triglyceride levels x alcohol consumption (regular vs non-regular drinkers) interaction (2df)	91	27	3.14e-24	2.6e-22	ARID1A, DOCK7, DR1, MARC1, GPAM, FADS2, BUD13, HERPUD1, CETP, HPR, KPNB1, GMIP, MAMSTR, APOB, TDRD15, SNX17, GRB14, COBLL1, HGFAC, HAVCR1, LPA, MIR148A, NFE2L3, UBXN2B, ABCA1, ABO, SURF6
Lipid metabolism phenotypes	33	19	3.15e-24	2.6e-22	PCSK9, ANGPTL3, CELSR2, PSRC1, FADS2, FADS1, FADS3, APOA5, APOA1, CETP, LDLR, APOE, APOC1, APOC2, APOB, GCKR, ABCG5, ABCG8, ABCA1
Body mass index x age interaction	40	20	9.3e-24	7.34e-22	ZNF229, ZNF180, CEACAM22P, IGSF23, PVR, BCL3, CBLC, BCAM, PVRL2, TOMM40, APOE, APOC1, CLPTM1, GEMIN7, MARK4, PPP1R37, BLOC1S3, CKM, KLC3, ERCC1
Bipolar disorder	653	60	1.66e-22	1.26e-20	DAGLA, MYRF, TMEM258, MIR611, FEN1, FADS2, FADS1, FADS3, FAM216A, NFE2L1, AP1M2, SLC44A2, ILF3-AS1, ILF3, DNM2, MEF2BNB, RFXANK, NR2C2AP, NCAN, HAPLN4, TM6SF2, SUGP1, MAU2, GATAD2A, TSSK6, NDUFA13, YJEFN3, CILP2, PBX4, LPAR2, GMIP, ATP13A1, KLC3, FAM83E, SPHK2, SEC1P, NTN5, FUT2, MAMSTR, RASIP1, IZUMO1, C2orf16, ZNF512, GPN1, B3GNT2, SCN2A, ACSS2, MYH7B, SP4, DNAH11, TNKS, PLEC, MIR661, PARP10, G…
Very long-chain saturated fatty acid levels (fatty acid 20:0)	28	17	2.25e-22	1.63e-20	USP1, DOCK7, ATG4C, ZNF259, HNF1A, C12orf43, ITGB3, ITGB3, EFCAB13, NPEPPS, KPNB1, TBKBP1, APOE, APOC4, APOC2, CLPTM1, SPTLC3, PPARA
C-reactive protein levels or LDL-cholesterol levels (pleiotropy)	24	16	4.12e-22	2.88e-20	CELSR2, FADS2, ST3GAL4, BRAP, HECTD4, HNF1A, CARM1, LDLR, NCAN, APOC1, RASIP1, GCKR, ABCG8, HNF4A, GCNT4, FRK
Triglyceride levels x alcohol consumption (drinkers vs non-drinkers) interaction (2df)	90	25	9.62e-22	6.47e-20	ARID1A, DOCK7, DR1, MARC1, GPAM, FADS2, BUD13, HERPUD1, CETP, HPR, KPNB1, GMIP, MAMSTR, SNX17, GRB14, COBLL1, HGFAC, HAVCR1, LPA, MIR148A, NFE2L3, UBXN2B, ABCA1, ABO, SURF6
HDL cholesterol levels	153	30	4.79e-21	3.1e-19	ARID1A, PIGV, DR1, CELSR2, MARC1, GPAM, FADS2, FADS1, FADS3, BUD13, APOA5, APOA1, HECTD4, HNF1A, HERPUD1, CETP, KPNB1, C19orf80, APOE, APOC1, APOC2, GRB14, COBLL1, PROCR, HNF4A, ACAD11, FRK, NT5DC1, TRPS1, ABCA1
Metabolite levels (lipoprotein measures)	27	15	4.57e-19	2.86e-17	PCSK9, CELSR2, SORT1, ZNF259, CETP, LDLR, APOE, APOB, ABCG5, MAFB, HMGCR, LPA, DNAH11, ABCA1, ABO
Waist-to-hip ratio adjusted for BMI	403	43	7.52e-19	4.55e-17	USP24, SLC30A10, SCGB2A1, SCGB1D2, ASRGL1, EEF1G, TUT1, MTA2, EML3, ROM1, B3GAT3, GANAB, C11orf83, BSCL2, POLR2G, CDON, CCNT2, GRB14, COBLL1, SNORA70F, SLC38A11, ACSS2, MYH7B, EDEM2, PROCR, EIF6, FAM83C, UQCC1, GDF5, CEP250, ERGIC3, FER1L4, SPAG4, CPNE1, SYN2, TIMP4, PPARG, TSEN2, MKRN2, RAF1, CAND2, MIR148A, NFE2L3
Coronary heart disease	73	21	7.85e-19	4.6e-17	PCSK9, PPAP2B, CELSR2, PSRC1, SORT1, ZNF259, APOA5, APOA1, SH2B3, ACAD10, ALDH2, HECTD4, HNF1A, C12orf43, LDLR, WDR35, FN1, SLC22A3, LPAL2, LPA, ABO
Triglyceride levels in current drinkers	83	22	8.27e-19	4.69e-17	DOCK7, DR1, MARC1, GPAM, FADS2, BUD13, HERPUD1, CETP, HPR, KPNB1, GMIP, MAMSTR, APOB, TDRD15, SNX17, GRB14, COBLL1, HGFAC, MIR148A, NFE2L3, UBXN2B, ABCA1
Waist-to-hip ratio adjusted for BMI x sex x age interaction (4df test)	392	42	1.66e-18	9.12e-17	SLC30A10, SCGB2A1, SCGB1D2, ASRGL1, EEF1G, TUT1, MTA2, EML3, ROM1, B3GAT3, GANAB, C11orf83, BSCL2, POLR2G, HNRNPA1P10, GRB14, COBLL1, SNORA70F, SLC38A11, ACSS2, MYH7B, EDEM2, PROCR, EIF6, FAM83C, UQCC1, GDF5, CEP250, ERGIC3, FER1L4, SPAG4, CPNE1, RBM12, SYN2, TIMP4, PPARG, TSEN2, MKRN2, RAF1, CAND2, MIR148A, NFE2L3
Blood protein levels	1776	95	4.98e-18	2.66e-16	RHCE, FAM151A, PCSK9, ANGPTL3, CELSR2, PSRC1, GSTM1, GSTM3, GOLPH3L, HORMAD1, CTSS, CTSK, TMEM132A, B3GAT3, APOA5, APOA1, SIK3, SIK3-IT1, PAFAH1B2, SIDT2, TAGLN, PCSK7, CDON, TIRAP, ST3GAL4, SH2B3, BRAP, CPNE2, ZNF19, IST1, PKD1L3, TXNL4B, HP, HPR, DHX38, PMFBP1, APOH, ABCA6, ICAM1, HAPLN4, BCAM, PVRL2, APOE, APOC1, APOC1P1, APOC4, APOC2, CKM, FUT2, APOB, B3GNT2, MDH1, LCT, FN1, UGT1A6, MYH7B, ED…
Hypertriglyceridemia	42	16	6.66e-17	3.37e-15	BUD13, ZNF259, APOA5, APOA1, APOB, PPM1G, NRBP1, KRTCAP3, IFT172, FNDC4, GCKR, C2orf16, ZNF512, TIMD4, HAVCR1, HAVCR2
HDL cholesterol levels x alcohol consumption (drinkers vs non-drinkers) interaction (2df)	138	25	6.68e-17	3.37e-15	ARID1A, DOCK7, DR1, CELSR2, MARC1, GPAM, FADS2, BUD13, ST3GAL4, SH2B3, HNF1A, HERPUD1, CETP, KPNB1, SMARCA4, LDLR, CEACAM16, BCL3, GRB14, COBLL1, PROCR, HNF4A, LPA, TRPS1, ABCA1
HDL cholesterol levels x alcohol consumption (regular vs non-regular drinkers) interaction (2df)	128	24	1.22e-16	6.01e-15	ARID1A, DOCK7, DR1, CELSR2, MARC1, GPAM, FADS2, BUD13, ST3GAL4, SH2B3, HNF1A, HERPUD1, CETP, KPNB1, CEACAM16, BCL3, RAB3GAP1, GRB14, COBLL1, PROCR, HNF4A, LPA, TRPS1, ABCA1
Lipid traits	25	13	3.49e-16	1.67e-14	USP1, DOCK7, BUD13, APOA5, APOA1, CETP, SPC24, TOMM40, APOE, APOC1, GCKR, HMGCR, ABO
C-reactive protein levels or total cholesterol levels (pleiotropy)	20	12	4.58e-16	2.13e-14	CELSR2, HLX, ST3GAL4, HNF1A, CARM1, NCAN, APOC1, GCKR, ABCG5, HNF4A, GCNT4, FRK
Platelet count	339	36	6.36e-16	2.89e-14	RHCE, LDLRAP1, FEN1, FADS2, FADS1, BUD13, APOA5, ST3GAL4, FAM109A, SH2B3, ATXN2, BRAP, ACAD10, TMEM116, NAA25, PTPN11, HNF1A-AS1, NFE2L1, APOH, AP1M2, SLC44A2, NDUFA13, YJEFN3, ATP13A1, APOE, MARK4, GCKR, ZFP36L2, SYN2, PPARG, HGFAC, F2R, HFE, TRPS1, PLEC, ABO
Metabolic syndrome	52	16	3.44e-15	1.52e-13	TMEM258, FADS2, FADS1, BUD13, ZNF259, APOA5, SIK3, ALDH2, HECTD4, HERPUD1, CETP, TOMM40, APOE, APOB, GCKR, ABCA1
Plasma omega-3 polyunsaturated fatty acid levels (alphalinolenic acid)	10	9	5.24e-15	2.26e-13	DAGLA, MYRF, TMEM258, FEN1, FADS2, FADS1, FADS3, RAB3IL1, LCT
Coronary artery disease (myocardial infarction, percutaneous transluminal coronary angioplasty, coronary artery bypass grafting, angina or chromic ischemic heart disease)	98	20	7.73e-15	3.26e-13	PCSK9, PPAP2B, SORT1, ZNF259, APOA5, APOA1, SH2B3, CETP, LDLR, APOE, APOC1, SNRPD2, APOB, ABCG5, ABCG8, FN1, SLC22A3, LPAL2, LPA, ABO
Lipoprotein-associated phospholipase A2 activity and mass	15	10	2.92e-14	1.2e-12	CELSR2, PSRC1, SORT1, ZNF259, CETP, LDLR, APOE, APOC1, APOB, GCKR
Waist-to-hip ratio adjusted for BMI (age >50)	232	28	4.53e-14	1.83e-12	SLC30A10, GRB14, COBLL1, SNORA70F, SLC38A11, ACSS2, MYH7B, EDEM2, PROCR, EIF6, FAM83C, UQCC1, GDF5, CEP250, ERGIC3, FER1L4, SPAG4, CPNE1, RBM12, SYN2, TIMP4, PPARG, TSEN2, MKRN2, RAF1, CAND2, MIR148A, NFE2L3
Crohn's disease	600	45	6.43e-14	2.54e-12	USP1, DOCK7, ANGPTL3, KIAA1107, MYRF, TMEM258, FEN1, FADS2, FADS1, SH2B3, ATXN2, BRAP, ACAD10, ALDH2, MAPKAPK5, TMEM116, ERP29, NAA25, ICAM1, FDX1L, ICAM3, CDC37, KEAP1, SPHK2, NTN5, FUT2, MAMSTR, RASIP1, IZUMO1, SNX17, ZNF513, PPM1G, NRBP1, KRTCAP3, IFT172, FNDC4, GCKR, ZFP36L2, TMEM17, EHBP1, ASCC2, MTMR3, HORMAD2, HGFAC, HFE
Alzheimer's disease or family history of Alzheimer's disease	53	15	1.01e-13	3.91e-12	CEACAM22P, IGSF23, PVR, BCL3, CBLC, BCAM, PVRL2, TOMM40, APOE, CLPTM1, CTB-179K24.3, GEMIN7, MARK4, NKPD1, CKM
Serum metabolite levels	104	19	3.03e-13	1.15e-11	MYRF, TMEM258, FEN1, FADS2, FADS1, MLEC, UNC119B, ACADS, SPPL3, OASL, GCKR, UGT1A8, UGT1A10, UGT1A6, SLC22A1, SLC22A2, OPLAH, GPAA1, MROH1
Cerebrospinal fluid AB1-42 levels	58	15	4.39e-13	1.62e-11	HLX, PRKCSH, BCAM, PVRL2, TOMM40, APOE, APOC1, APOC1P1, APOC4, APOC2, CLPTM1, GEMIN7, PPP1R37, NKPD1, TRAPPC6A
Plasma omega-3 polyunsaturated fatty acid levels (docosapentaenoic acid)	19	10	8.34e-13	3.03e-11	DAGLA, MYRF, TMEM258, FEN1, FADS2, FADS1, FADS3, RAB3IL1, BEST1, GCKR
HDL cholesterol levels in current drinkers	116	19	2.33e-12	8.3e-11	ARID1A, DOCK7, DR1, CELSR2, MARC1, GPAM, FADS2, BUD13, SH2B3, HERPUD1, CETP, KPNB1, CEACAM16, BCL3, GRB14, COBLL1, HNF4A, TRPS1, ABCA1
Plasma omega-6 polyunsaturated fatty acid levels (adrenic acid)	15	9	2.4e-12	8.36e-11	DAGLA, MYRF, TMEM258, FEN1, FADS2, FADS1, FADS3, RAB3IL1, BEST1
Cardiovascular disease risk factors	21	10	3.07e-12	1.05e-10	CELSR2, PCSK7, OASL, CETP, LDLR, TOMM40, APOB, GCKR, SLC17A4, HFE
Cerebrospinal AB1-42 levels in Alzheimer's disease dementia	23	10	9.6e-12	3.23e-10	CBLC, BCAM, PVRL2, TOMM40, APOE, APOC1, APOC1P1, APOC4, APOC2, CLPTM1
Red blood cell fatty acid levels	17	9	1.12e-11	3.7e-10	DAGLA, MYRF, TMEM258, FEN1, FADS2, FADS1, FADS3, RAB3IL1, BEST1
Cerebrospinal fluid t-tau levels in mild cognitive impairment	18	9	2.2e-11	7.02e-10	BCAM, PVRL2, TOMM40, APOE, APOC1, APOC1P1, APOC4, APOC2, CLPTM1
Cerebrospinal AB1-42 levels in mild cognitive impairment	18	9	2.2e-11	7.02e-10	BCAM, PVRL2, TOMM40, APOE, APOC1, APOC1P1, APOC4, APOC2, CLPTM1
Cerebrospinal fluid p-tau levels in mild cognitive impairment	25	10	2.65e-11	8.14e-10	BCAM, PVRL2, TOMM40, APOE, APOC1, APOC1P1, APOC4, APOC2, CLPTM1, NUDCD3
Coronary artery disease or large artery stroke	25	10	2.65e-11	8.14e-10	PPAP2B, SORT1, ZNF259, SH2B3, SMARCA4, LDLR, SLC22A3, LPAL2, LPA, ABO
Plasma omega-6 polyunsaturated fatty acid levels (linoleic acid)	26	10	4.22e-11	1.28e-09	DAGLA, MYRF, TMEM258, FEN1, FADS2, FADS1, FADS3, BEST1, SCGB2A1, SCGB1D2
Cerebrospinal fluid p-tau levels	21	9	1.26e-10	3.69e-09	INADL, BCAM, PVRL2, APOE, APOC1, APOC1P1, APOC4, APOC2, CLPTM1
Coronary artery disease or ischemic stroke	21	9	1.26e-10	3.69e-09	PPAP2B, SORT1, SH2B3, SMARCA4, LDLR, SLC22A3, LPAL2, LPA, ABO
Plasma omega-6 polyunsaturated fatty acid levels (dihomo-gamma-linolenic acid)	22	9	2.1e-10	6.04e-09	DAGLA, MYRF, TMEM258, FEN1, FADS2, FADS1, FADS3, RAB3IL1, BEST1
Plasma omega-3 polyunsaturated fatty acid level (eicosapentaenoic acid)	16	8	2.98e-10	8.45e-09	MYRF, TMEM258, FEN1, FADS2, FADS1, FADS3, RAB3IL1, BEST1
Plasma omega-6 polyunsaturated fatty acid levels (arachidonic acid)	23	9	3.38e-10	9.31e-09	DAGLA, MYRF, FEN1, FADS2, FADS1, FADS3, RAB3IL1, BEST1, SCGB2A1
Logical memory (immediate recall)	23	9	3.38e-10	9.31e-09	BCAM, PVRL2, TOMM40, APOE, APOC1, APOC1P1, APOC4, APOC2, CLPTM1
Medication use (salicylic acid and derivatives)	7	6	4.58e-10	1.24e-08	PSRC1, ZNF259, LDLR, APOE, LPA, ABO
Plasma omega-6 polyunsaturated fatty acid levels (gamma-linolenic acid)	25	9	8.16e-10	2.12e-08	DAGLA, MYRF, TMEM258, FEN1, FADS2, FADS1, FADS3, RAB3IL1, BEST1
Quantitative traits	25	9	8.16e-10	2.12e-08	SPPL3, TOMM40, APOE, APOC1, APOC4, APOC2, BLOC1S3, HMGCR, COL4A3BP
Logical memory (delayed recall)	25	9	8.16e-10	2.12e-08	BCAM, PVRL2, TOMM40, APOE, APOC1, APOC1P1, APOC4, APOC2, CLPTM1
Red cell distribution width	219	22	8.47e-10	2.17e-08	C1orf63, RHCE, FADS2, FADS1, BUD13, ZNF259, UNC119B, ACADS, NFE2L1, AP1M2, KANK2, PRKCSH, GATAD2A, CILP2, APOE, APOC1, APOC1P1, GCKR, SEC14L4, DNAJC13, HFE, ABO
Medication use (antithrombotic agents)	12	7	9.68e-10	2.44e-08	CELSR2, ZNF259, LDLR, APOE, ABCG8, LPA, ABO
Estimated glomerular filtration rate	527	35	1.08e-09	2.68e-08	ZDHHC18, GLMN, MYBPHL, SYPL2, CERS2, ANXA9, MARC1, RP11-295M18.2, ATXN2, ACAD10, ALDH2, TMEM116, NAA25, MARVELD3, ZFHX3, FUT2, MAMSTR, RASIP1, GCKR, ZFP36L2, ACSS2, MYH7B, EDEM2, LPIN3, HNF4A, MTMR3, SYN2, HGFAC, SLC22A2, SLC22A3, MIR148A, SGK223, MFHAS1, ABO, MED22
Coagulation factor levels	8	6	1.8e-09	4.31e-08	OBP2B, ABO, SURF6, MED22, C9orf96, ADAMTS13
Waist Circumference - Triglycerides (WC-TG)	8	6	1.8e-09	4.31e-08	BUD13, ZNF259, APOA5, GCKR, C2orf16, ZNF512
Cerebrospinal fluid t-tau levels	27	9	1.81e-09	4.31e-08	BCAM, PVRL2, TOMM40, APOE, APOC1, APOC1P1, APOC4, APOC2, CLPTM1
Response to alcohol consumption (flushing response)	13	7	2.06e-09	4.86e-08	BRAP, ACAD10, ALDH2, NAA25, TRAFD1, HECTD4, PTPN11
Nonalcoholic fatty liver disease	20	8	2.71e-09	6.31e-08	NCAN, TM6SF2, GATAD2A, ZNF101, GCKR, C2orf16, ZNF512, GPN1
Plateletcrit	213	21	2.87e-09	6.59e-08	SYF2, NUDC, FADS2, SH2B3, ATXN2, BRAP, NAA25, HNF1A-AS1, NFE2L1, APOH, AP1M2, MAU2, ATP13A1, APOC1, MARK4, GCKR, HGFAC, TIMD4, HIST1H2BC, PLEC, ABO
Serum metabolite ratios in chronic kidney disease	21	8	4.31e-09	9.77e-08	MYRF, TMEM258, FEN1, FADS2, FADS1, ACADS, SPPL3, SPTLC3
Blood metabolite levels	160	18	4.81e-09	1.08e-07	ANGPTL3, FADS1, ZNF259, APOA5, SH2B3, ACADS, CETP, FUT2, SLC5A6, GCKR, RAB3GAP1, UGT1A8, SPTLC3, SLC22A1, OPLAH, MFSD3, ZNF34, ABO
Gallstone disease	30	9	5.22e-09	1.16e-07	FADS2, HNF1A, FUT2, GCKR, ABCG8, UGT1A6, HNF4A, UBXN2B, CYP7A1
Chronic obstructive pulmonary disease or coronary artery disease (pleiotropy)	15	7	7.46e-09	1.61e-07	SNRPD2, FBXO46, DMPK, DMWD, RSPH6A, SYMPK, FOXA3
Oleic acid (18:1n-9) levels	15	7	7.46e-09	1.61e-07	MYRF, TMEM258, FEN1, FADS2, FADS1, FADS3, RAB3IL1
Response to statin therapy	67	12	9.16e-09	1.96e-07	CELSR2, PSRC1, SORT1, FADS2, FADS1, FADS3, GDF7, APOB, GRB14, COBLL1, LPA, KIAA0196
Palmitoleic acid (16:1n-7) levels	23	8	1e-08	2.11e-07	MYRF, FEN1, FADS2, FADS1, GCKR, C2orf16, ZNF512, GPN1
Type 2 diabetes (adjusted for BMI)	43	10	1.12e-08	2.33e-07	HNF1A, TM6SF2, GIPR, GCKR, GRB14, ZHX3, HNF4A, ASCC2, PPARG, POC5
Inflammatory bowel disease	640	37	1.48e-08	3.06e-07	KIAA1107, MYRF, FADS2, FADS1, SH2B3, ATXN2, BRAP, ACAD10, ALDH2, MAPKAPK5, TMEM116, ERP29, NAA25, ICAM1, FDX1L, ICAM3, CDC37, KEAP1, NTN5, FUT2, MAMSTR, RASIP1, IZUMO1, SNX17, ZNF513, PPM1G, NRBP1, KRTCAP3, IFT172, FNDC4, GCKR, ZFP36L2, ASCC2, MTMR3, HORMAD2, LIF, HGFAC
Liver enzyme levels (alkaline phosphatase)	25	8	2.13e-08	4.34e-07	TMEM258, FADS2, FADS1, ST3GAL4, HPR, PMFBP1, FUT2, ABO
Stearic acid (18:0) levels	17	7	2.18e-08	4.34e-07	GPR61, TMEM258, FEN1, FADS2, FADS1, FADS3, GCNT4
Alcohol consumption (max-drinks)	17	7	2.18e-08	4.34e-07	BRAP, ACAD10, ALDH2, NAA25, TRAFD1, HECTD4, PTPN11
Peripheral artery disease	27	8	4.22e-08	8.33e-07	CELSR2, SORT1, SH2B3, ATXN2, PTPN11, LDLR, LPA, ABO
High density lipoprotein cholesterol levels	79	12	6.27e-08	1.22e-06	GPAM, FADS1, ZNF259, APOA5, HECTD4, HERPUD1, CETP, APOE, APOC1, PPARG, TRPS1, ABCA1
Type 2 diabetes	480	30	6.44e-08	1.24e-06	HNF1A, OASL, CAMKK2, OSBPL7, TM6SF2, SUGP1, GATAD2A, CILP2, TOMM40, APOE, APOC1, GIPR, GCKR, TMEM163, ZRANB3, GRB14, COBLL1, ZHX3, HNF4A, MTMR3, HORMAD2, PPARA, SYN2, PPARG, POC5, SLC22A3, SGK223, TNKS, ZNF34, ABO
Parental longevity (mother's attained age)	7	5	6.74e-08	1.29e-06	SH2B3, ATXN2, APOE, APOC1, LPA
Parental longevity (father's attained age)	20	7	8.23e-08	1.52e-06	PSRC1, SH2B3, ATXN2, APOE, APOC1, MARK4, LPA
Rhegmatogenous retinal detachment	20	7	8.23e-08	1.52e-06	ADAMTSL4, GOLPH3L, HORMAD1, CTSS, CTSK, CERS2, ANXA9
Alcohol dependence symptom count	20	7	8.23e-08	1.52e-06	BRAP, ACAD10, ALDH2, NAA25, TRAFD1, HECTD4, PTPN11
Medication use (agents acting on the renin-angiotensin system)	153	16	9.61e-08	1.76e-06	PPAP2B, CELSR2, CTSK, HLX, ZNF259, SH2B3, PTPN11, LDLR, RGL3, APOE, FUT2, PRDM6, HFE, LPA, MFHAS1, TRPS1
Lipoprotein (a) levels	41	9	1.05e-07	1.9e-06	APOE, SOD2, ACAT2, MAS1, IGF2R, SLC22A1, SLC22A2, SLC22A3, LPA
Reticulocyte count	155	16	1.15e-07	2.07e-06	RHCE, PPAP2B, SLC30A10, MYRF, ZNF259, SH2B3, DNMT1, SLC44A2, KANK2, APOE, SNX17, COBLL1, EMID1, HFE, TRPS1, ABO
C-reactive protein	31	8	1.4e-07	2.48e-06	HNF1A, C12orf43, OASL, TOMM40, APOE, APOC1, GCKR, HNF4A
*Top 100 genesets are shown

## Sheet: ST4_Codd TL_outcome
Table S4. Mendelian randomization estimates of effects of anthropometric, blood pressure, and metabolic traits on leukocyte telomere length (ieu-b-4879, sex-combined)
		Primary analysis										Steiger filtered
			IVW		Egger			Weighted-median		Conmix			IVW		Egger			Weighted-median		Conmix
Exposure	Source	n instruments	Beta (95% CI)	p-value	Beta (95% CI)	p-value	Intercept p-val	Beta (95% CI)	p-value	Beta (95% CI)	p-value	n instruments	Beta (95% CI)	p-value	Beta (95% CI)	p-value	Intercept p-val	Beta (95% CI)	p-value	Beta (95% CI)	p-value
BMI	ieu-b-40	493	-0.039 (-0.058, -0.020)	5.13e-05	-0.068 (-0.118, -0.017)	0.0086	0.23	-0.039 (-0.062, -0.016)	0.00089	-0.038 (-0.058, -0.028)	7.6e-05	490	-0.041 (-0.059, -0.023)	1.14e-05	-0.062 (-0.110, -0.014)	0.0121	0.35	-0.039 (-0.061, -0.017)	0.00054	-0.043 (-0.063, -0.023)	9.86e-05
WHRadjBMI	Pulit	207	0.020 (-0.008, 0.048)	0.168	0.005 (-0.061, 0.072)	0.878	0.638	0.008 (-0.019 0.035)	0.549	-0.026 (-0.046, 0.034)	0.137	206	0.015 (-0.011, 0.042)	0.25	0.010 (-0.052, 0.072)	0.759	0.844	0.008 (-0.019 0.035)	0.56	-0.026 (-0.046, 0.044)	0.158
Fasting glucose	MAGIC	32	-0.028 (-0.071, 0.016)	0.209	0.005 (-0.074, 0.085)	0.895	0.33	-0.008 (-0.050, 0.034)	0.711	0.000 (-0.030, 0.030)	1	32	-0.028 (-0.071, 0.016)	0.209	0.005 (-0.074, 0.085)	0.895	0.33	-0.008 (-0.048, 0.033)	0.702	0.00 (-0.030, 0.030)	1
Fasting insulin	MAGIC	17	-0.021 (-0.123, 0.081)	0.687	-0.155 (-0.655, 0.344)	0.551	0.597	0.010 (-0.098, 0.118)	0.851	0.035 (-0.075, 0.135)	0.478	17	-0.021 (-0.123, 0.081)	0.687	-0.155 (-0.655, 0.344)	0.551	0.597	0.010 (-0.095, 0.116)	0.847	0.035 (-0.075, 0.135)	0.478
TAG	ieu-a-302	54	0.025 (0.004, 0.046)	0.022	0.041 (0.005, 0.077)	0.031	0.29	0.026 (0.007, 0.044)	0.0077	0.030 (0.020, 0.040)	0.003	54	0.025 (0.004, 0.046)	0.022	0.041 (0.005, 0.077)	0.031	0.29	0.026 (0.007, 0.044)	0.0078	0.030 (0.020, 0.040)	0.003
HDL-C	ieu-a-299	84	-0.004 (-0.027, 0.018)	0.7	-0.018 (-0.060, 0.024)	0.4	0.45	-0.016 (-0.035, 0.002)	0.081	-0.016 (-0.026, -0.006)	0.02	84	-0.004 (-0.027, 0.018)	0.7	-0.018 (-0.060, 0.024)	0.4	0.45	-0.016 (-0.035, 0.002)	0.084	-0.016 (-0.026, -0.006)	0.02
LDL-C	ieu-a-300	75	0.022 (0.007, 0.037)	0.00345	0.025 (0.004, 0.046)	0.023	0.6895	0.025 (0.010, 0.040)	0.00088	0.018 (0.008, 0.018)	0.031	75	0.022 (0.007, 0.037)	0.00345	0.025 (0.004, 0.046)	0.023	0.6895	0.025 (0.010, 0.041)	0.00115446	0.018 (0.008, 0.018)	0.031
SBP (adjBMI)	ieu-b-38	447	0.001 (-0.001, 0.003)	0.32	0.000 (-0.005, 0.004)	0.91	0.576	0.000 (-0.001, 0.001)	0.98	-0.001 (-0.001, -0.001)	1	447	0.001 (-0.001, 0.003)	0.32	0.000 (-0.005, 0.004)	0.91	0.576	0.000 (-0.001, 0.001)	0.98	-0.001 (-0.001, -0.001)	1
DBP (adjBMI)	ieu-b-39	450	0.001 (-0.002, 0.003)	0.55008	-0.001 (-0.007, 0.005)	0.83	0.61	0.001 (-0.002, 0.003)	0.59	-0.004 (-0.004, -0.004)	1	450	0.001 (-0.002, 0.003)	0.55008	-0.001 (-0.007, 0.005)	0.83	0.61	0.001 (-0.001, 0.003)	0.58	-0.004 (-0.004, -0.004)	1
SBP	ukb-b-20175	236	0.018 (-0.015, 0.050)	0.282	-0.025 (-0.121, 0.071)	0.614	0.357	0.016 (-0.010, 0.042)	0.237	0.020 (0.000, 0.040)	0.138	234	0.006 (-0.020, 0.032)	0.664	-0.030 (-0.107, 0.046)	0.437	0.326	0.016 (-0.013, 0.044)	0.279	0.020 (0.000, 0.040)	0.201
DBP	ukb-b-7992	249	0.023 (-0.008, 0.054)	0.149	0.008 (-0.086, 0.102)	0.869	0.743	0.014 (-0.012, 0.040)	0.296	0.014 (-0.006, 0.034)	0.2	246	0.013 (-0.015, 0.041)	0.378	0.025 (-0.060, 0.110)	0.561	0.759	0.013 (-0.014, 0.039)	0.353	0.014 (-0.006, 0.034)	0.194
Met S	Lind 2019	61	0.016 (0.002, 0.031)	0.026	0.031 (0.005, 0.058)	0.0254	0.2	0.022 (0.009, 0.035)	0.000966	0.028 (0.018, 0.028)	9.35e-05	61	0.016 (0.002, 0.031)	0.026	0.031 (0.005, 0.058)	0.0254	0.2	0.022 (0.009, 0.035)	0.0013	0.028 (0.018, 0.028)	9.35e-05
p<0.0125 is considered significant with Bonferroni correction for multiple testing.
Rows highlighted are significant with IVW and directionally consistent across all sensitivity analyses.
Abbreviations: BMI, body mass index; CI, confidence interval; DBP, diatolic blood pressure; HDL-C, high density lipoprotein cholesterol; IVW, inverse variance weighted; LDL-C, low density lipoprotein cholesterol; MetS, metabolic syndrome; MR, Mendelian randomzation; SBP, systolic blood pressure; TAG, triglycerides; WHRadjBMI, BMI-adjusted waist-to-hip ratio.

## Sheet: ST5 MR_other MR
Table S5. MR estimates of effects of additional obesity measures on leukocyte telomere length (ieu-b-4879, sex-combined population)
			Primary analysis									Steiger filtered
			IVW		Egger			Weighted-median		Conmix			IVW		Egger			Weighted-median		Conmix
Exposure	Source	n instruments	Beta (95% CI)	p-value	Beta (95% CI)	p-value	Intercept p-val	Beta (95% CI)	p-value	Beta (95% CI)	p-value	n instruments	Beta (95% CI)	p-value	Beta (95% CI)	p-value	Intercept p-val	Beta (95% CI)	p-value	Beta (95% CI)	p-value
BMI	ieu-a-835	65	-0.020 (-0.053, 0.013)	0.224	-0.020 (-0.117, 0.077)	0.689	0.99	-0.013 (-0.047, 0.021)	0.444	-0.042 (-0.082, -0.012)	0.026	65	-0.021 (-0.053, 0.012)	0.224	-0.020 (-0.117, 0.078)	0.689	0.99	-0.014 (-0.047, 0.020)	0.433	-0.042 (-0.082, -0.012)	0.026
BMI a	ieu-a-835	248	-0.038 (-0.062, -0.014)	0.002055	-0.051 (-0.112, 0.010)	0.1	0.65	-0.038 (-0.064, -0.012)	0.00384	-0.043 (-0.053, -0.023)	0.000359	247	-0.035 (-0.058, -0.012)	0.0031	-0.055 (-0.114, 0.003)	0.066	0.46	-0.038 (-0.063, -0.013)	0.0024	-0.034 (-0.054, -0.024)	0.000453
Body fat percentage	ukb-b-8909	376	-0.074 (-0.102, -0.045)	5.26e-07	-0.069 (-0.161, 0.023)	0.14	0.92	-0.072 (-0.101, -0.043)	9.44e-07	-0.060 (-0.090, -0.040)	2.73e-05	374	-0.072 (-0.099, -0.046)	5.99526e-08	-0.062 (-0.145, 0.022)	0.150853	0.79	-0.072 (-0.100, -0.044)	4.8282e-07	-0.075 (-0.105, -0.045)	4.95e-05
Body fat percentage_FA	PMID: 35074047	30	-0.028 (-0.120, 0.064)	0.55	-0.365 (-0.579, -0.151)	0.0024	0.002	-0.015 (-0.102, 0.072)	0.73	0.048 (-0.092, 0.118)	0.311	30	-0.028 (-0.120, 0.064)	0.55	-0.365 (-0.579, -0.151)	0.0024	0.002	-0.015 (-0.100, 0.070)	0.73	0.048 (-0.092, 0.118)	0.311
Body fat percentage_UFA	PMID: 35074047	26	-0.017 (-0.086, 0.052)	0.63	-0.168 (-0.375, 0.039)	0.13	0.14	-0.010 (-0.074, 0.053)	0.75	-0.077 (-0.137, 0.083)	0.331	26	-0.017 (-0.086, 0.052)	0.63	-0.168 (-0.375, 0.039)	0.13	0.14	-0.010 (-0.074, 0.054)	0.75	-0.077 (-0.137, 0.083)	0.331
BMI (MVP)	PMID: 36581621	48	-0.012 (-0.45, 0.020)	0.45	0.010 (-0.099, 0.12)	0.85	0.67	-0.0093(-0.051, -0.022)	0.022	-0.020 (-0.053, 0.007)	0.046	No variants were removed with Steiger filtering
BMI (MVP) (F-stat threshold)*	PMID: 36581621	315	-0.023 (-0.040,-0.0066)	0.0064	-0.019 (-0.067, 0.030)	0.46	0.84	-0.014 (-0.040, 0.0051)	0.13	-0.030(-0.040, -0.020)	0.00019	No variants were removed with Steiger filtering
FADS2 (eQTL)	PMID: 34475573	4	0.003 (-0.008, 0.103)	0.76	0.012 (-0.002, 0.027)	0.24	0.21	0.003 (-0.006, 0.011)	0.54	0.001 (-0.007, 0.10)	0.74	No variants were removed with Steiger filtering
FADS2 (eQTL)	PMID: 34475573	6	0.0015 (-0.0069, 0.010)	0.72	-0.0005 (-0.032, 0.021)	0.7	0.6	0.0015 (-0.006, 0.010)	0.7	0.002 (-0.006, 0.10)	0.62	No variants were removed with Steiger filtering
FADS3 (eQTL)	PMID: 34475573	2	-0.009 (-0.038, 0.020)	0.54	NA (Egger not performed due to only 2 SNPs)	NA (Egger not performed due to only 2 SNPs)	NA (Egger not performed due to only 2 SNPs)	NA (Weighted-median) not performed due to only 2 SNPs)	NA (Egger not performed due to only 2 SNPs)	-0.009 (-0.038, 0.020)	0.54	No variants were removed with Steiger filtering
a Exposure data was extracted for the 507 BMI exposure instruments from Yengo et al. 2018 (PMID: 30124842, ieu-b-40), then filtered for SNPs with F-stat >10, and further pruned for LD using ld_clump() (LD r2 < 0.001 and genetic distrance of 10Mb).
Rows highlighted are significant with IVW and directionally consistent across all sensitivity analyses.
Abbreviations: CI, confidence interval; FA, favourable adiposity; MR, Mendelian randomization; UFA, unfavourable adiposity.
* BMI from the MVP cohort using variants surpassing the F-statistic threshold of 10

## Sheet: ST6 sex-specific_TL_UKBB
Table S6. MR estimates of effects of anthropometric, blood pressure, and metabolic measures and leukocyte telomere length in women and men.
		Primary analysis
		Women										Men
			IVW		Egger			Weighted-median		Conmix			IVW		Egger			Weighted-median		Conmix		Test of interaction
Exposure	Source	n instruments	Beta (95% CI)	p-value	Beta (95% CI)	p-value	Intercept p-val	Beta (95% CI)	p-value	Beta (95% CI)	p-value	n instruments	Beta (95% CI)	p-value	Beta (95% CI)	p-value	Intercept p-val	Beta (95% CI)	p-value	Beta (95% CI)	p-value	Z	p-value (2-tailed)
BMI	GIANT+UKBB	182	-0.049 (-0.079, -0.020)	0.0011	-0.042 (-0.119, 0.035)	0.2895	0.83	-0.046 (-0.086, -0.005)	0.0266	-0.082 (-0.122, -0.032)	0.000716	148	-0.036 (-0.068, -0.004)	0.026	-0.017 (-0.101, 0.067)	0.699	0.61	-0.036 (-0.077, 0.005)	0.088	-0.040 (-0.100, -0.020)	0.011	-0.604296	0.545647
WHRadjBMI	GIANT+UKBB	188	0.029 (0.004, 0.053)	0.024	-0.024 (-0.077, 0.028)	0.365	0.027	0.022 (-0.006, 0.051)	0.128	0.024 (0.004, 0.044)	0.03	75	0.012 (-0.044, 0.067)	0.679	0.013 (-0.162, 0.188)	0.888	0.99	-0.041 (-0.095, 0.013)	0.137	-0.089 (-0.159, 0.031)	0.46	0.547027	0.58436
Fasting glucose	MAGIC	18	0.003 (-0.047, 0.054)	0.906	-0.037 (-0.144. 0.070)	0.504	0.41	-0.027 (-0.089, 0.036)	0.405	0.002 (-0.068, 0.082)	0.871	13	-0.030 (-0.096, 0.036)	0.367	-0.065 (-0.210, 0.081)	0.403	0.61	0.010 (-0.058, 0.077)	0.777	-0.001 (-0.131, 0.119)	1	0.787719	0.430861
Fasting insulin	MAGIC	12	-0.017 (-0.132 , 0.099)	0.78	-0.056 (-0.614, 0.503)	0.85	0.89	-0.031 (-0.170, 0.108)	0.664	-0.009 (-0.259, 0.131)	0.385	14	-0.048 (-0.172, 0.076)	0.448	-0.274 (-0.976, 0.429)	0.46	0.53	-0.064 (-0.200, 0.071)	0.35	0.006 (-0.244, 0.136)	1	0.366098	0.714292
TAG	UKBB	177	0.011 (-0.007, 0.028)	0.23	0.042 (0.015, 0.069)	0.003	0.00454	0.020 (-0.002, 0.042)	0.076	0.011 (0.001, 0.021)	0.133	121	0.032 (0.015, 0.049)	0.0003	0.042 (0.016, 0.069)	0.002	0.3	0.037 (0.015, 0.059)	0.0009	0.045 (0.025, 0.065)	6.82e-06	-1.68192	0.0925849
HDL-C	UKBB	189	-0.010 (-0.028, 0.008)	0.28	-0.016 (-0.046, 0.014)	0.29	0.6	-0.019 (-0.040, 0.001)	0.063	-0.002 (-0.012, 0.008)	0.689	153	0.001 (-0.019, 0.020)	0.96	-0.004 (-0.035, 0.027)	0.8	0.72	-0.001 (-0.023, 0.021)	0.91	-0.007 (-0.017, 0.003)	0.357	-0.77932	0.435791
LDL-C	UKBB	197	0.017 (0.003, 0.030)	0.017	0.031 (0.011, 0.051)	0.003	0.062	0.025 (0.005, 0.045)	0.014	0.023 (0.013, 0.033)	0.007955	142	0.026 (0.013, 0.039)	0.0001	0.032 (0.013, 0.051)	0.001	0.4	0.032 (0.014, 0.050)	0.0005	0.027 (0.017, 0.037)	0.00023	-0.96366	0.335216
SBP	UKBB	195	0.026 (-0.021, 0.072)	0.28	0.022 (-0.124, 0.168)	0.77	0.96	-0.006 (-0.038, 0.025)	0.7	0.004 (-0.026, 0.024)	1	113	-0.022 (-0.055, 0.011)	0.19	-0.067 (-0.179, 0.045)	0.24	0.41	-0.017 (-0.058, 0.024)	0.4	0.010 (-0.050, 0.050)	0.852	1.64302	0.100378
DBP	UKBB	189	0.005 (-0.024, 0.033)	0.74	-0.006 (-0.100, 0.088)	0.9	0.81	0.012 (-0.016, 0.039)	0.4	0.012 (-0.008, 0.032)	0.423	113	0.009 (-0.027, 0.044)	0.63	0.039 (-0.080, 0.158)	0.52	0.6	0.013 (-0.026, 0.052)	0.52	0.004 (-0.036, 0.044)	0.887	-0.16289	0.870605
		Steiger filtered
		Women										Men
			IVW		Egger			Weighted-median		Conmix			IVW		Egger			Weighted-median		Conmix
Exposure	Source	n instruments	Beta (95% CI)	p-value	Beta (95% CI)	p-value	Intercept p-val	Beta (95% CI)	p-value	Beta (95% CI)	p-value	n instruments	Beta (95% CI)	p-value	Beta (95% CI)	p-value	Intercept p-val	Beta (95% CI)	p-value	Beta (95% CI)	p-value
BMI	GIANT+UKBB	181	-0.044 (-0.071, -0.016)	0.0019	-0.040 (-0.112, 0.031)	0.2685	0.92	-0.046 (-0.086, -0.006)	0.0247	-0.082 (-0.142, -0.032)	0.00053	148	-0.036 (-0.068, -0.004)	0.026	-0.017 (-0.101, 0.067)	0.699	0.63	-0.036 (-0.077, 0.005)	0.089	-0.040 (-0.100, -0.020)	0.011
WHRadjBMI	GIANT+UKBB	187	0.025 (0.002, 0.048)	0.036	-0.020 (-0.070, 0.029)	0.42	0.043	0.022 (-0.007, 0.051)	0.138	0.024 (0.004, 0.044)	0.029	75	0.012 (-0.044, 0.067)	0.679	0.013 (-0.162, 0.188)	0.888	0.99	-0.041 (-0.095, 0.012)	0.131	-0.089 (-0.159, 0.031)	0.46
Fasting glucose	MAGIC	18	0.003 (-0.047, 0.054)	0.906	-0.037 (-0.144. 0.070)	0.504	0.41	-0.027 (-0.087, 0.034)	0.386	0.002 (-0.068, 0.082)	0.871	13	-0.030 (-0.096, 0.036)	0.367	-0.065 (-0.210, 0.081)	0.403	0.61	0.010 (-0.059, 0.078)	0.781	-0.001 (-0.131, 0.119)	1
Fasting insulin	MAGIC	12	-0.017 (-0.132 , 0.099)	0.78	-0.056 (-0.614, 0.503)	0.85	0.89	-0.031 (-0.170, 0.108)	0.664	-0.009 (-0.259, 0.131)	0.385	14	-0.048 (-0.172, 0.076)	0.448	-0.274 (-0.976, 0.429)	0.46	0.53	-0.064 (-0.209, 0.080)	0.38	0.006 (-0.244, 0.136)	1
TAG	UKBB	177	0.011 (-0.007, 0.028)	0.23	0.042 (0.015, 0.069)	0.003	0.00454	0.020 (-0.002, 0.042)	0.077	0.011 (0.001, 0.021)	0.133	121	0.032 (0.015, 0.049)	0.0003	0.042 (0.016, 0.069)	0.002	0.3	0.037 (0.015, 0.060)	0.0013	0.045 (0.025, 0.065)	6.82e-06
HDL-C	UKBB	189	-0.010 (-0.028, 0.008)	0.28	-0.016 (-0.046, 0.014)	0.29	0.6	-0.019 (-0.040, 0.001)	0.068	-0.002 (-0.012, 0.008)	0.689	153	0.001 (-0.019, 0.020)	0.96	-0.004 (-0.035, 0.027)	0.8	0.72	-0.001 (-0.023, 0.020)	0.91	-0.007 (-0.017, 0.003)	0.357
LDL-C	UKBB	197	0.017 (0.003, 0.030)	0.017	0.031 (0.011, 0.051)	0.003	0.062	0.025 (0.007, 0.043)	0.00649	0.023 (0.013, 0.033)	0.007955	142	0.026 (0.013, 0.039)	0.0001	0.032 (0.013, 0.051)	0.001	0.4	0.032 (0.014, 0.050)	0.0005	0.027 (0.017, 0.037)	0.00023
SBP	UKBB	194	0.010 (-0.015, 0.036)	0.43	0.051 (-0.028, 0.130)	0.204	0.28	-0.006 (-0.037, 0.025)	0.697	-0.006 (-0.046, 0.034)	0.492	113	-0.022 (-0.055, 0.011)	0.19	-0.067 (-0.179, 0.045)	0.24	0.41	-0.017 (-0.058, 0.023)	0.4	0.010 (-0.050, 0.050)	0.852
DBP	UKBB	188	0.001 (-0.026, 0.028)	0.93	0.010 (-0.079, 0.099)	0.826	0.84	0.012 (-0.017, 0.041)	0.427	0.002 (-0.018, 0.022)	0.709	113	0.009 (-0.027, 0.044)	0.63	0.039 (-0.080, 0.158)	0.52	0.6	0.013 (-0.025, 0.051)	0.503	0.004 (-0.036, 0.044)	0.887
p<0.00625 is considered significant with Bonferroni correction for multiple testing.
Rows highlighted are significant with IVW and directionally consistent across all sensitivity analyses.
Abbreviations: BMI, body mass index; CI, confidence interval; DBP, diatolic blood pressure; HDL-C, high density lipoprotein cholesterol; IVW, inverse variance weighted; LDL-C, low density lipoprotein cholesterol; SBP, systolic blood pressure; TAG, triglycerides; WHRadjBMI, BMI-adjusted waist-to-hip ratio.

## Sheet: ST7_ENGAGE cohort
Table S7. Two-sample MR estimates of associations of BMI and body fat percentage with leukocyte telomere length in the ENGAGE cohort ("ENGAGE_telo_overall_finalrelease.txt", Codd et al. 2013; PMID: 23535734).
				Primary analysis									Steiger filtered
				IVW		Egger			Weighted-median		Conmix			IVW		Egger			Weighted-median		Conmix
Sex	Exposure	Source	n instruments	Beta (95% CI)	p-value	Beta (95% CI)	p-value	Intercept p-val	Beta (95% CI)	p-value	Beta (95% CI)	p-value	n instruments	Beta (95% CI)	p-value	Beta (95% CI)	p-value	Intercept p-val	Beta (95% CI)	p-value	Beta (95% CI)	p-value
sex-combined	BMI	ieu-b-40	489	-0.034 (-0.084, 0.016)	0.183	-0.033 (-0.167, 0.101)	0.629	0.99	-0.002 (-0.083, 0.079)	0.962	-0.019 (-0.129, 0.041)	0.53	420	-0.033 (-0.082, 0.016)	0.193	-0.033 (-0.161, 0.095)	0.614	0.99	-0.002 (-0.085, 0.082)	0.97	-0.054 (-0.134, 0.056)	0.181
	Body fat percentage	ukb-b-8909	188	-0.104 (-0.197, -0.011)	0.029	0.189 (-0.114, 0.493)	0.22	0.048	-0.079 (-0.221, 0.064)	0.28	-0.078 (-0.248, 0.072)	0.285	150	-0.021 (-0.120, 0.078)	0.68	0.199 (-0.118, 0.516)	0.22	0.15505	-0.038 (-0.183, 0.107)	0.61	-0.068 (-0.248, 0.092)	0.35
Abbreviation: BMI, body mass index; CI, confidence interval; IVW, inverse variance weighted; MR, Mendelian randomization

## Sheet: ST8 Bias from pop overlap
Table S8A. Bias and type 1 error rate for Mendelian randomization from sample overlap in exposure and outcome GWAS.
Exposure	GWAS ID	no instruments	coefficient of determination (R2)	UKB field	Outcome	Outcome GWAS ID	sample size exposure	sample size outcome	OLS	overlap proportion	Bias	Type I error rate	I2	Mean F-statistic	Lower limit F-statistic
BMI #, $	ieu-b-40	507	0.049		leukocyte telomere length	ieu-b-4879	681275	472174	-0.023	0.693074	0	0.05	0.986	72.8	71.6
CRP #, a	UKBB_log hsCRP	260	0.163	30710	leukocyte telomere length	ieu-b-4879	436397	472174	-0.023	1	0	0.05	0.991	106	103.9
Omega-6 *, b	met-d-Omega_6	63	0.052	23445	leukocyte telomere length	ieu-b-4879	114999	472174	0.024664	1	0	0.05	0.991	115.7	111.2
Linoleic acid *, b	met-d-LA	57	0.048	23449	leukocyte telomere length	ieu-b-4879	114999	472174	0.0320248	1	0	0.05	0.992	118.2	113.4
Body fat percentage #, c	ukb-b-8909	395	0.04	23099	leukocyte telomere length	ieu-b-4879	454633	472174	-0.035	1	0	0.05	0.983	58.3	57
Years of schooling *, $	ieu-a-1239	317	0.02	845	leukocyte telomere length	ieu-b-4879	766345	472174	0.0072	1	0	0.05	0.98	49	47.7
Bias and type 1 error rate for Mendelian randomization with sample overlap was determined using the online web tool https://sb452.shinyapps.io/overlap/ (Burgess et al. 2016; PMID: 27625185)
* observation beta newly determined from the UKBB
# observation beta obtained from Bountziouka et al. 2022 (PMID: 35685390, ST1)
$ coefficient of determination/variance explained determined from causal direction test of the MR-base webapp													0.987167
a coefficient of determination/variance explained obtained from Said et al. 2022 (PMID: 35459240)
b coefficient of determination/variance explained obtained from Borges et al. 2022 (PMID: 35692035)
c coefficient of determination/variance explained obtained from causal direction test of the MR-base webapp using the 249 instruments for body fat percentage from ukb-a-264
Abbreviations: BMI, body mass index; CRP, C-reactive protein; GWAS, genome-wide association studies.
Table S8B. MRlap results
Exposure	GWAS ID	# SNPs	Observed effect estimate	Observed effect SE	Observed P	MRlap corrected Estimate	MRlap corrected SE	MRlap corrected Pval	Test statistic for the difference between observed and MRlap corrected estimates	Pval difference between observed and MRlap corrected estimates
BMI	ieu-b-40	507	-0.0414179	0.00964402	1.74955e-05	-0.0432108	0.0114211	0.000154689	0.604169	0.545731
CRP	UKBB_log hsCRP	250	-0.0434688	0.00947862	4.51846e-06	-0.0439734	0.0102151	1.67162e-05	0.330291	0.74118
Omega-6	met-d-Omega_6	62	0.0318539	0.0103867	0.00216356	0.0338077	0.0111052	0.00233212	-1.79823	0.0721405
Linoleic acid	met-d-LA	53	0.0338099	0.0109518	0.00202085	0.03602	0.0118177	0.00230391	-2.41023	0.0159425
Body fat percentage	ukb-b-8909	395	-0.0538461	0.0106596	4.38502e-07	-0.0565986	0.0126659	7.87437e-06	0.964149	0.334971
Years of schooling	ieu-a-1239	311	0.0828451	0.016456	4.79472e-07	0.0902961	0.020002	6.351e-06	-1.58165	0.11373
* Calculating F statistic and lower bound F-statistic as in Burgess et al. 2011 (PMID: 21414999) ( (Stephen Burgess, Simon G Thompson, CRP CHD Genetics Collaboration, Avoiding bias from weak instruments in Mendelian randomization studies, International Journal of Epidemiology, Volume 40, Issue 3, June 2011, Pages 755–764)
I2 calculated using TwoSampleMR R package, version 0.5.6 (I2 function), representing variability in instrument strength, expressed as heritability in gene-exposure estimates across instruments

## Sheet: ST9 Codd TL_exposure
Table S9. Mendelian randomization estimates of effects of leukocyte telomere length (ieu-b-4879, sex-combined) on anthropometric, blood pressure, and metabolic traits.
		Primary analysis										Steiger filtered
			IVW		Egger			Weighted-median		Conmix			IVW		Egger			Weighted-median		Conmix
Outcome	Source	n instruments	Beta (95% CI)	p-value	Beta (95% CI)	p-value	Intercept p-val	Beta (95% CI)	p-value	Beta (95% CI)	p-value	n instruments	Beta (95% CI)	p-value	Beta (95% CI)	p-value	Intercept p-val	Beta (95% CI)	p-value	Beta (95% CI)	p-value
BMI	ieu-b-40	85	-0.015 (-0.067, 0.037)	0.569	-0.012 (-0.111, 0.087)	0.811	0.946	0.006 (-0.025, 0.038)	0.7	0.003 (-0.017, 0.033)	0.602	82	-0.004 (-0.044, 0.036)	0.844	-0.021 (-0.097, 0.055)	0.589	0.61	0.006 (-0.025, 0.038)	0.698	0.011 (-0.019, 0.041)	0.526
WHRadjBMI	Pulit	130	0.045 (0.011, 0.079)	0.0094	0.037 (-0.024, 0.097)	0.24	0.74	0.042 (0.016, 0.067)	0.0017	0.050 (0.030, 0.070)	1.32e-05	127	0.042 (0.014, 0.070)	0.0033	0.036 (-0.013, 0.086)	0.155	0.79	0.041 (0.015, 0.067)	0.0018	0.050 (0.040, 0.070)	2.8e-05
Fasting glucose	MAGIC	103	0.004 (-0.035, 0.043)	0.841	-0.067 (-0.143, 0.010)	0.092	0.039	-0.033 (-0.077, 0.011)	0.145	-0.022 (-0.062, 0.008)	0.202	101	-0.004 (-0.039, 0.030)	0.807	-0.046 (-0.115, 0.022)	0.188	0.17	-0.033 (-0.078, 0.012)	0.154	-0.024 (-0.064, 0.006)	0.224
Fasting insulin	MAGIC	98	-0.027 (-0.063, 0.009)	0.144	-0.042 (-0.114, 0.030)	0.257	0.64	-0.054 (-0.114, 0.006)	0.079	-0.063 (-0.103, 0.007)	0.081	97	-0.025 (-0.060, 0.010)	0.164	-0.043 (-0.113, 0.026)	0.225	0.549	-0.054 (-0.111, 0.004)	0.068	-0.075 (-0.105, -0.005)	0.052
TAG	ieu-a-302	80	0.082 (0.032, 0.133)	0.0014	0.133 (0.036, 0.230)	0.0089	0.31	0.115 (0.040, 0.190)	0.0028	0.112 (0.052, 0.192)	0.00247	79	0.084 (0.035, 0.134)	0.00089	0.129 (0.034, 0.225)	0.0098	0.29	0.115 (0.037, 0.193)	0.00386	0.122 (0.062, 0.212)	0.00272
HDL-C	ieu-a-299	80	0.005 (-0.070, 0.081)	0.89	-0.112 (-0.254, 0.031)	0.13	0.064	-0.069 (-0.148, 0.010)	0.088	0.144 (-0.056, 0.204)	0.514	78	-0.018 (-0.082, 0.045)	0.572	-0.076 (-0.198, 0.046)	0.223	0.278	-0.069 (-0.153, 0.015)	0.109	0.144 (-0.046, 0.204)	0.144
LDL-C	ieu-a-300	80	0.029 (-0.044, 0.103)	0.433	0.033 (-0.110, 0.176)	0.652	0.96	0.039 (-0.041, 0.118)	0.341	0.035 (-0.075, 0.095)	0.286	78	0.009 (-0.054, 0.072)	0.778	0.071 (-0.049, 0.191)	0.25	0.24	0.037 (-0.046, 0.121)	0.377	0.035 (-0.085, 0.095)	0.282
SBP (adjBMI)	ieu-b-38	124	1.751 (0.984, 2.519)	7.73e-06	2.482 (1.106, 3.858)	0.00058	0.21	2.376 (1.864, 2.887)	8.36e-20	1.564 (1.084, 2.484)	1.53e-07	22	0.223 (-0.302, 0.748)	0.404956	0.312 (-0.574, 1.199)	0.498	0.81	0.491 (-0.230, 1.213)	0.182	0.451 (-0.789, 1.301)	0.206
DBP (adjBMI)	ieu-b-39	125	0.862 (0.317, 1.408)	0.00195	1.303 (0.324, 2.282)	0.01	0.29	0.818 (0.544, 1.093)	5e-09	0.880 (0.690, 1.090)	4.64e-10	43	0.487 (0.286, 0.689)	2.12e-06	0.649 (0.313, 0.985)	0.000486	0.244	0.654 (0.355, 0.953)	1.83e-05	0.628 (0.408, 0.858)	0.000254
SBP	ukb-b-20175	139	0.053 (0.018, 0.088)	0.002845	0.078 (0.016, 0.140)	0.0153	0.94	0.071 (0.039, 0.103)	1.25e-05	0.040 (0.020, 0.070)	0.001845	137	0.056 (0.025, 0.087)	0.00047	0.076 (0.021, 0.132)	0.0082	0.386	0.071 (0.038, 0.104)	3.04e-05	0.042 (0.022, 0.072)	0.002
DBP	ukb-b-7992	139	0.047 (0.002, 0.091)	0.0397	0.073 (-0.006, 0.153)	0.073	0.43	0.038 (0.010, 0.066)	0.00866	0.044 (0.034, 0.064)	0.00037	135	0.060 (0.027, 0.094)	0.000465	0.051 (-0.009, 0.112)	0.098	0.72	0.038 (0.009, 0.066)	0.0096	0.049 (0.029, 0.069)	0.00043
Met S	Lind 2019	145	0.106 (0.025, 0.188)	0.0108	0.133 (-0.014, 0.279)	0.0776	0.67	0.126 (0.039, 0.212)	0.0043	0.122 (0.052, 0.172)	0.00237	131	0.086 (0.027, 0.145)	0.0043	0.145 (0.041, 0.249)	0.0072	0.18	0.125 (0.036, 0.215)	0.0062	0.160 (0.050, 0.270)	0.005055
log hsCRP	UKBB	145	-0.045 (-0.173, 0.084)	0.494	0.053 (-0.176, 0.282)	0.652	0.31	0.000 (-0.032, 0.033)	0.981	-0.004 (-0.024, 0.026)	0.91	142	-0.006 (-0.003, 0.004)	0.746	0.013 (-0.013, 0.005)	0.678	0.47	0.000 (-0.003, 0.002)	0.98	-0.006 (-0.026, 0.034)	0.665
p<0.0125 is considered significant with Bonferroni correction for multiple testing.
Rows highlighted are significant with IVW and directionally consistent across all sensitivity analyses.
Abbreviations: BMI, body mass index; CI, confidence interval; DBP, diatolic blood pressure; HDL-C, high density lipoprotein cholesterol; IVW, inverse variance weighted; LDL-C, low density lipoprotein cholesterol; MetS, metabolic syndrome; MR, Mendelian randomization; SBP, systolic blood pressure; TAG, triglycerides; WHRadjBMI, BMI-adjusted waist-to-hip ratio.

## Sheet: ST10_Codd_mediators
Table S10. MR estimates of effects of potential mediators on leukocyte telomere length (ieu-b-4879, sex-combined)
		Primary analysis										Steiger filtered
			IVW		Egger			Weighted-median		Conmix			IVW		Egger			Weighted-median		Conmix
Exposure	Source	n instruments	Beta (95% CI)	p-value	Beta (95% CI)	p-value	Intercept p-val	Beta (95% CI)	p-value	Beta (95% CI)	p-value	n instruments	Beta (95% CI)	p-value	Beta (95% CI)	p-value	Intercept p-val	Beta (95% CI)	p-value	Beta (95% CI)	p-value
log hsCRP	UKBB	240	-0.030 (-0.049, -0.011)	0.0022	-0.014 (-0.045, 0.017)	0.38	0.19	-0.029 (-0.049, -0.009)	0.0044	-0.039 (-0.049, -0.029)	8.23e-06	239	-0.027 (-0.045, -0.009)	0.0032	-0.014 (-0.043, 0.015)	0.34	0.26	-0.029 (-0.051, -0.008)	0.0069	-0.039 (-0.049, -0.029)	9.43e-06
log hsCRP-cis_1a	UKBB	4	0.000 (-0.003, 0.004)	0.968	0.088 (-0.013, 0.005)	0.11		0.001 (-0.003, 0.002)	0.889	NA	NA
log hsCRP-cis_2b	UKBB	5	0.006 (-0.003, 0.004)	0.721	0.000 (-0.013, 0.005)	0.993		0.007 (-0.003, 0.002)	0.64	0.008 (-0.012, 0.028)	0.483
Omega-6	met-d-Omega_6	59	0.030 (0.012, 0.048)	0.001	0.054 (0.020, 0.087)	0.0027	0.11	0.016 (-0.003, 0.036)	0.107	0.006 (-0.004, 0.016)	0.514	59	0.030 (0.012, 0.048)	0.001	0.054 (0.020, 0.087)	0.0027	0.11	0.016 (-0.003, 0.036)	0.107	0.006 (-0.004, 0.016)	0.515
Omega-3	met-d-Omega_3	48	0.008 (-0.013, 0.029)	0.47	-0.004 (-0.033, 0.025)	0.79	0.27	-0.005 (-0.016, 0.006)	0.4	0.000 (-0.010, 0.000)	1	48	0.008 (-0.013, 0.029)	0.47	-0.004 (-0.033, 0.025)	0.79	0.27	-0.005 (-0.017, 0.007)	0.42	0.000 (-0.010, 0.000)	1
Linoleic Acid	met-d-LA	51	0.034 (0.016, 0.052)	0.000249	0.068 (0.034, 0.103)	0.000254	0.0244	0.022 (0.001, 0.043)	0.04299	0.003 (-0.007, 0.023)	0.455	51	0.034 (0.016, 0.052)	0.0002478	0.068 (0.034, 0.103)	0.000254	0.0244	0.022 (0.001, 0.043)	0.041	0.003 (-0.007, 0.023)	0.454
Years of schooling	ieu-a-1239	302	0.076 (0.045, 0.107)	1.37e-06	0.059 (-0.063, 0.180)	0.34	0.78	0.057 (0.026, 0.087)	0.00024	0.055 (0.035, 0.095)	0.000803	299	0.075 (0.046, 0.104)	4.58888e-07	0.053 (-0.061, 0.168)	0.36	0.71	0.056 (0.025, 0.086)	0.00033	0.065 (0.035, 0.115)	0.000832
p<0.0125 is considered significant with Bonferroni correction for multiple testing.
Rows highlighted are significant with IVW and directionally consistent across all sensitivity analyses.
a cis-acting CRP variants (Zheng et al., doi: https://doi.org/10.1101/2021.09.23.461369)
b genetic instruments within a region of 300 kb upstream or downstream to the CRP gene; GRCh37/hg19 coordinates: chr1: 159,382,079- 159,984,379, p<5e-8, LD r2 <0.001.
Abbreviations: CI, confidence interval; hsCRP, high sensitivity C-reactive protein; IVW, inverse variance weighted; MR, Mendelian randomization

[truncated: 5 more sheets: ST11 MVMR 1, ST12_MR mediators, ST13_MR mediators_Other MR, ST14_MR mediators_Other_MR , ST15 MVMR 2]
